# Supplementary material for: Differential binding cell-SELEX method to identify cell-specific aptamers using high-throughput sequencing
Source: Sci Rep. 2019 May 31;9:8142. doi: 10.1038/s41598-019-44654-w (PMC6544647; doi:10.1038/s41598-019-44654-w)
Supplement: Supplementary file 3 — Supplementary Table 2 [file 41598_2019_44654_MOESM3_ESM.csv]

	Sequence	meanRPM.x	n.x	sd.x	RSD.x	meanRPM.y	n.y	sd.y	RSD.y	log2_change
1	TGACGGGTGGGTGTGGTGGGAAGGGAATTTAGATGCGTGG	0.88	1	NA	NA	125.336666666667	3	31.7615637734249	25.340999260731	7.15408929113264
2	GGGTGGGTTGGTTGGTGTGGTTTGGAGGGTGGGTGAGATG	1.36	3	0.52459508194416	38.5731677900118	186.4	3	42.1785786863427	22.62799285748	7.0986513982913
3	GGTGGCAGTTTTGGGGTTAGGGGTTGATGGGGTTTGGAGG	3.44333333333333	3	0.687046820335655	19.952957028141	465.32	3	45.3508555597356	9.74616512501839	7.07827353856028
4	TGCGGCCATGGGGTGGCTGGGACGGGGGTTGGAGGGTTAG	1.36	3	0.52459508194416	38.5731677900118	179.41	3	11.8190651068517	6.58774043077404	7.04350984409884
5	TGCTGAATTAGGGGTGGCATTGTAGTTGGGGTTGGGGTTG	0.88	1	NA	NA	111.753333333333	3	22.3240147225658	19.9761510969687	6.98859862508807
6	GGTTGGCTTAGGTGGTATTGGTTGGGTGAGGTGCGCTGGT	0.88	1	NA	NA	110.996666666667	3	30.389849182471	27.3790647008658	6.97879711266161
7	TGGGGTGGGATGGTTGGGGGAGGAGTTTAGCGTTGGTGGG	3.52666666666667	3	1.60004166612415	45.3698014969039	428.913333333333	3	53.0153320590689	12.3603833079881	6.92623713289407
8	GAATGATGTTAGGGTAGGAATGGGTCGGGGGTGGGAGGGG	1.08	2	0.282842712474619	26.1891400439462	129.11	3	16.4518053720557	12.7424718240691	6.90142562390008
9	GTCACGTATTTGGGGTTAGGGGTAGATGGGGTTAGGAGGT	2.24666666666667	3	1.16487481444717	51.8490273492807	261.486666666667	3	27.6501217598284	10.5741994849304	6.86280748370898
10	TTGCTAGGGTAGGTTGGGCCGGGGGAGGGTGGGTAGTGTT	1.28	1	NA	NA	145.686666666667	3	5.95899600044616	4.09028234140358	6.8305812266561
11	TGGGGTCTGTTTAGTGGAGTATTGGGGTGGGTCGGGTTGC	4.88666666666667	3	2.59170471569068	53.0362492978994	541.376666666667	3	28.6060733644681	5.28395018215317	6.79163820087602
12	GCGGCACGGAGTGTTCGGGTTGATTTTAGGGGGGGTGGGT	1.36	3	0.52459508194416	38.5731677900118	147.023333333333	3	44.0588088052019	29.9672220771319	6.75629467440097
13	AATGGGGGATGGCTGGTTGATACGTATGGTGGGTGGGTGC	28.1033333333333	3	14.7061121080091	52.3287110948019	3032.33333333333	3	455.056911861949	15.0068235196861	6.75354328370183
14	CGGAGTGGCCGGGTGGGTGGGCTAGAGATGAAGGTTGGGG	2.59	3	1.2810542533398	49.461554183004	276.963333333333	3	110.776713407346	39.9968877013851	6.74059908503411
15	TCGGGTGTATGTATCGGGTGGGTGGGGTGATAGCTGTGTA	1.08	2	0.282842712474619	26.1891400439462	114.236666666667	3	40.5321111383719	35.480824433228	6.72485066580794
16	GGATGTAGGGGTGGCTTTAGTTTGGGGATGGGGTTGTGGA	9.84	3	5.35874052366785	54.4587451592261	1019.72	3	202.897829461037	19.897406097854	6.695299032994
17	GGGGGTATGGTTGGGTGGGGGATGTTCGGGATGGTGGTGT	1.525	2	0.346482322781408	22.720152313535	155.34	3	9.6857472607951	6.23519200514684	6.67047631817102
18	GCGAACGGAGTGGCCTGGGTGGGTGGGATTAAATCTGGGG	1.4	2	0.735391052434009	52.527932316715	142.58	3	7.805850370075	5.47471620849698	6.67020098867505
19	GGAGGCTATTGGGGCTAGGGGTTGATGGGGTTGGAGGTAA	3.13	3	2.66928829465833	85.2807761871672	318.733333333333	3	39.9486824980916	12.5335753497464	6.67004343758128
20	AGAGGGGGATGGTTGGTTGGTCTCGTGTGGTGGTGGGTGC	15.01	3	8.94000559283941	59.5603303986637	1528.17666666667	3	430.948903274313	28.2002017616406	6.66974355029364
21	CGGAGTGTCTTGGGTATTGATCTCGTTGGGTTGGGTGGGG	1.36	3	0.52459508194416	38.5731677900118	138.256666666667	3	14.8515633296072	10.7420232873211	6.66759858646288
22	GGTGGGCAGAGAGGTCTTGGGGTGGGATGGTTGGGGGTGG	3.44333333333333	3	0.687046820335655	19.952957028141	347.29	3	155.609334231594	44.8067419826641	6.65619121121535
23	GGTCGTGTAGGTTGGGTCAGGTGGCTTGGGTTGGGTTTGG	2.29666666666667	3	1.35883528557855	59.1655421877452	230.66	3	22.5918680059884	9.79444550680151	6.65008254771613
24	GGCGGCAGGGAGTGTTGTGGGTTGGGTATATGTGGGTGGG	3.15	3	1.19511505722253	37.9401605467468	314.716666666667	3	54.8568540232972	17.4305525679067	6.64255794361375
25	AGCGTTTTGGGGGTTGGGGGTAGATGGGGTCGGAGGTATG	11.9933333333333	3	8.24148247182103	68.7171968189636	1196.58333333333	3	222.394107910559	18.5857601150965	6.64054437750689
26	ATGGGGCGGGTAGGTTGGGGGAGGAGTGTAACGTGGTGGG	4.29666666666667	3	1.91625502826042	44.5986430161463	423.963333333333	3	18.2464498830138	4.30378017352455	6.62457782993896
27	GCGGAAGGGAGTGGACTGGGTGGGCTTCTATCGGGTGGGT	2.64	3	2.70939107550018	102.628449829552	259.693333333333	3	48.5278490491113	18.6865979292671	6.62012723881883
28	GAGTTTGGGGTAAGGGGTTGGGGAGGGAATGCTGGTGGTA	1.08	2	0.282842712474619	26.1891400439462	104.823333333333	3	48.8427039928517	46.5952593183945	6.60078476923639
29	TGTGGAGCGGAGTGGCTGGGTGGGTGGGTAAAGTATTGGG	1.77	1	NA	NA	170.87	3	35.3251794050646	20.6737165125912	6.59300595175576
30	TGTGGGGTGGGATGGTTGGGGGTGGTCAGGAGGGTATTTG	0.88	1	NA	NA	84.93	3	15.0014032676947	17.6632559374716	6.59262691598961
31	TGGGTCTCGGAGTGGCTTGGGTGGGTGGGTAATATTGGGT	1.08	2	0.282842712474619	26.1891400439462	103.583333333333	3	38.7464841415751	37.4060989299197	6.58361676794258
32	CGGAGAGTGGTCCTAGGGTGGGGTGATATTATGGGTGGGT	1.4	2	0.735391052434009	52.527932316715	132.67	3	24.0268162684947	18.1102104986015	6.56627154081599
33	CGGGCTGGGGGAGGTGGGTGGGTCGGAAGTTGGGGTGGGC	2.165	2	0.558614357137373	25.8020488285161	202.833333333333	3	43.2878531846214	21.3415874369538	6.54978392704057
34	TGCGACGGAGTGTAAGGGGGTTTAGTTTGATTTGGGTGGG	0.88	1	NA	NA	81.9533333333333	3	8.70377121329216	10.6203992678258	6.54115529607764
35	CGGAGTGTCTTGGGTGGGTGGGTTAGAGATTTATCGGGAA	1.08	2	0.282842712474619	26.1891400439462	100.22	3	31.0299033192177	30.9617873869664	6.53599532026611
36	TCGGGGTTTGGGGCATGGGGTTGGTGGTATTGCTGAGTGT	1.08	2	0.282842712474619	26.1891400439462	99.9	3	3.74420886169561	3.74795681851413	6.53138146051631
37	TGCTAGGGTAGGTTGGGCCGGGGGTGGGTGGGTGTGTGAT	7.96666666666667	3	4.27721092925441	53.6888401161641	732.94	3	97.1434979810795	13.2539495703713	6.52357507856456
38	GGGGGTGGGAGTAGAGGGAGGGGCGGTTGAAGAGTTGCGC	0.88	1	NA	NA	80.92	3	23.8712630583302	29.4998307690685	6.52284898592099
39	GGAGTGGGGTTTGGGTGGTTGGCGTAGGGTTTGGGGTGGT	4.70666666666667	3	3.04008771803271	64.5910988250576	426.246666666667	3	31.1151768970278	7.29980533111371	6.50083905901946
40	GGGTTTGGGGTCTGGTGGTTGGGGCGGGGCTGCAGCGGGT	3.98333333333333	3	2.1386054646272	53.6888401161641	360.516666666667	3	85.1751755697241	23.6258635023043	6.49994593412668
41	TATGGGGTGGGATGGTTGGGGGAGGTGGAAGGGTTGAAGG	0.88	1	NA	NA	78.4133333333333	3	30.4323550408662	38.8101790182786	6.47745165580348
42	GGGGTGGGATGGATTATCGGGTGGGGGAGGAGGTGGTGAT	2.72333333333333	3	1.04462114344548	38.3581815218657	241.976666666667	3	43.2073770707426	17.8560096995892	6.47335055009067
43	TAGCTGAGTTTTGGGGGTGAGGGGTAGATGGGGTTGGAGG	1.08	2	0.282842712474619	26.1891400439462	95.1533333333333	3	22.2638728287181	23.3978905927816	6.46115097918958
44	CGGAGTGTTCGGGTGGGTGGGAGGATCGGTAAAGATGGGG	1.65666666666667	3	0.334713808100791	20.2040528028647	144.883333333333	3	49.9192240858503	34.4547733251008	6.4504644826004
45	GGGAGGCTTGAGTGTGGGGGAGCTGAGGGGGTGGGTGGGA	1.08	2	0.282842712474619	26.1891400439462	94	3	19.7100076103486	20.9680932024985	6.44355753928889
46	TAGTTTGGGGATAGGGGTTGGGGTGGGGATGTTGTGTATA	0.88	1	NA	NA	75.9	3	15.7389612109567	20.7364442832104	6.43045255166553
47	TAAGGTGGTGGATGGGGGTATGGGAGGGAGGGTTTCGGTG	1.36	3	0.52459508194416	38.5731677900118	117.216666666667	3	32.431975476886	27.6683993830962	6.42942725488377
48	CGGAGGGGTACAGTAAGGGTGGGGAAGGATATGGGTGGGA	0.88	1	NA	NA	75.3933333333333	3	26.2106549581145	34.7652157018055	6.42078962463595
49	TGGTTTGGGGTAAGGGGTTGGGGTGGGGATGTCTGGCGTG	0.88	1	NA	NA	75.11	3	5.93993265955095	7.90831135607902	6.41535766417683
50	GTGGGTATTCAGTTTGGGGTAAGGGGTTGGGGAGGGAGTA	2.88666666666667	3	1.39947609244793	48.4806960432309	244.953333333333	3	50.3085999937718	20.5380344529999	6.40695858954166
51	AAAGGGGGTTGGTGTTGTATCGTATGGAGGGGTTGGGTGC	28.8566666666667	3	18.9059285234377	65.516675026352	2440.14666666667	3	386.803860675321	15.851664408505	6.40191939556917
52	GGCAGTCATTTGGGCAGGTTGGGCCGGGGGTTGGGTGGGA	0.88	1	NA	NA	73.8566666666667	3	14.1306805686539	19.1325728690535	6.39108081765593
53	GGGGGCACGGAGTGTCGGGTTAGTAGTTGGGCGGGTTGGG	0.88	1	NA	NA	73.6766666666667	3	33.5558733060747	45.5447766901434	6.38756045747231
54	AGGGTGGAATGTTAGGGGGGTGGTCGTATGTAGTAGGTGG	14.4	3	5.15985464911561	35.8323239521918	1202.77666666667	3	316.615503463323	26.3237151366413	6.38415616375988
55	GGCAAGCGGAGTGTCTTGGGTGGGTGGGTGTAATTGGGTA	2.67333333333333	3	0.815924833139263	30.5208790451096	221.85	3	26.5077422652326	11.9484977530911	6.37480100697382
56	GGCAGAAGGGAGTGTTCGGGTGTTATTGGGTGGGTTGGGT	5.21333333333333	3	2.37868310906126	45.6269138566738	431.95	3	65.3668539857931	15.1329677013064	6.37251440709544
57	GGGAGGTTGTTAAGAGGGTATGGCGGGCGGTTGGCCTGGG	1.08	2	0.282842712474619	26.1891400439462	89.3366666666667	3	25.5946094585038	28.64961321425	6.37014920824808
58	ACAGAGTTTGGGGATTAGGGGTTGGGGTGGGACTGAAATG	2.73	2	1.14551298552221	41.9601826198611	225.223333333333	3	35.6469035588413	15.8273581299338	6.36631153825234
59	GGGTTTGGGGTAAGGTGGTTGGGGTGGGGCTGTTGCCAGG	9.59666666666667	3	5.07986548378334	52.933645193991	785.693333333333	3	118.507122289478	15.0831268717411	6.3552891257935
60	TCGGCACGGAGTGTACGGGAATAAGAGTTGGGTGGGTGGG	12.4333333333333	3	6.37432610817279	51.2680384035345	1014.46666666667	3	372.500485547782	36.7188492029752	6.3503645218327
61	CGGAGTGTTCGGGTGGGTGGGGAAATTGCGAGATTGGGTG	1.4	2	0.735391052434009	52.527932316715	114.126666666667	3	29.34101282051	25.7091648056341	6.349065291591
62	AAAGGGGGTGGCGTAAGGTTTCGTATGGTGGGGTGGGTGA	50.5166666666667	3	37.8997233938895	75.0241967546476	4107.33	3	302.165918495121	7.3567480211018	6.34529760758861
63	TGGGTGGGAAGTATGTGGGTGGGGGTATGCTTTCTGCGGT	1.4	2	0.735391052434009	52.527932316715	113.366666666667	3	20.0483074929864	17.6844817638809	6.33942586792908
64	TGTGGCAGGGAGTGTTTGGGTTGTGTTGGGTTTGGGTGGG	0.88	1	NA	NA	71.1866666666667	3	11.4794700806846	16.1258710629584	6.33795971430606
65	ATAGGGGGTAGAGAATGTATCGTATGGGGGGGTTGGGTGC	5.29666666666667	3	3.80620983832123	71.860475235769	423.48	3	235.502633318611	55.611276404697	6.32106530687352
66	GGAATGGAGTGTCCGGGTGGGTGGGTGATGTCATATGGGG	1.72	2	1.1879393923934	69.0662437438023	136.83	3	8.10423963120539	5.92285290594562	6.31383220087681
67	TAGTTTGGGGTTAGGTGGTTGGGGGGGGAATGTACGGAAC	1.78666666666667	3	0.847899365097848	47.4570540166706	142.076666666667	3	11.3120172088507	7.96191061787109	6.31325532920441
68	AGCAGGTGGTGGCTGGGGGTCCGGGAGGGTGGGTCGGTTG	0.88	1	NA	NA	69.6433333333333	3	9.60356357470149	13.7896380242686	6.30633792226455
69	CGGAGGTGTCCTAGGGGGGGTAGAGATTATCATGGGCGGG	0.88	1	NA	NA	69.6033333333333	3	14.3558849721406	20.6252837107523	6.30550906503436
70	CGCTGTTTGGGGTTTAGGGGTAGATGGGGTTTGGAGGTAG	0.88	1	NA	NA	69.24	3	2.57285833267205	3.71585547757373	6.29795839072934
71	TGCTTTGGGGGTAGGGGTTGATGGGGTTGGAGGTAATTTG	13.4366666666667	3	6.93099079016365	51.5826652703819	1056.06	3	133.161463269221	12.6092706161791	6.29637271098375
72	TGAGTTTGGGGTGAGGGGTTGGGGGGGGACTTGCGGAGGT	0.88	1	NA	NA	68.9233333333333	3	4.23929632525651	6.1507418754024	6.29134514221301
73	TAGTCACGGAGTGGTCGGGTTGTAAATTGGGTGGGTGGGA	1.4	2	0.735391052434009	52.527932316715	109.566666666667	3	23.1676333131663	21.1447824580161	6.29023831830155
74	GGCGGCTCGGAGTGGACGGGTGAGAATGGGTTGGGTGGGG	0.88	1	NA	NA	68.28	3	17.369156571348	25.4381320611423	6.27781572439044
75	GGGTTTGGGGTTCAGGTGGTTGGGGTGGGACTGTGCGGAC	1.36	3	0.52459508194416	38.5731677900118	104.92	3	12.8743038646756	12.2705907974414	6.26953925101464
76	TGGGTGGGAATAGTTGGGTGGGTAGATGGTTTCTGCGGGT	14.5366666666667	3	12.1746060853456	83.7510164091646	1120.86666666667	3	61.2760233152686	5.46684321494694	6.26877437181521
77	GGCGGACGGAGTGGCTCGGGTGGGTGGGGTAGTAATGGGT	2	3	1.60598879199078	80.2994395995389	154.113333333333	3	26.3936059175955	17.1261015168029	6.26784787383211
78	TGTGCAGGTAGTTTGTTAGTAGGTAGGTGGGGTTTCGGCC	1.65666666666667	3	0.334713808100791	20.2040528028647	126.77	3	4.76097679053365	3.7556021065975	6.25778621216664
79	GGCGCACGGAGTGTCGGGGTGGGTGGGGATAGTTGATGGG	2.24666666666667	3	1.16487481444717	51.8490273492807	171.03	3	37.6623326415133	22.0208926162155	6.25031950639352
80	CAGTTTGGGGTGAGGGGTTGGGGGGGGAGAAGGCGTTTTC	1.08	2	0.282842712474619	26.1891400439462	82.0266666666667	3	23.2791201151017	28.379941622767	6.2469897850772
81	TAAGGTGGTGGTCGGGGGTCAGGGTGGGTAGGGGTTTGTG	0.88	1	NA	NA	66.7766666666667	3	35.9430192573375	53.8257164538574	6.24569674529742
82	TGACGGGTTGGGATGGGTGGGTGTGTTATGGGCTGCGTAG	1.36	3	0.52459508194416	38.5731677900118	103.156666666667	3	20.3452951154151	19.722714753044	6.24508659904018
83	TAGTTTGGGGTTTAGGGGTTGGGGAGGGAATGCAGGCGGT	1.08	2	0.282842712474619	26.1891400439462	81.6133333333333	3	18.5431182203354	22.7206970515464	6.23970164992194
84	GAAGGGGGTGGATGAGTTGGTTCGTGTGGTGGGTGGGTGC	196.13	3	125.970642214764	64.2281355298851	14815.5366666667	3	414.163962016655	2.79547053431064	6.23915684938913
85	CGGAGTGTATGGGGTGGGTGGGTAGATGATTTAGCATGGG	13.5133333333333	3	5.22304827982026	38.6510726183048	1018.44333333333	3	28.8445078538937	2.83221529463858	6.23583831199652
86	CCGAGGGGATGGTAGGGGGGGGAGAGATAGGTGCTCCGGT	9.83	3	6.53445483571506	66.47461684349	740.546666666667	3	38.2533466945486	5.16555517922102	6.23525542519458
87	CGCAGGTGGTGGATGGGGGTCCGGGTGGGAGGGAATGTGG	8.64666666666667	3	4.69964183032424	54.3520643445363	650.89	3	92.6093024485122	14.2281034350677	6.2341258654566
88	AGTTGCAGGGTGGGGGTTGGGTGAAGAGCGATGGAGGGGG	1.845	2	0.106066017177982	5.74883561940282	138.816666666667	3	15.0986666077946	10.8766958394487	6.23341616528019
89	CGGAGTGTCGGGGTTTGTAAGTGAGAATGGGTTGGGTGGG	1.965	2	0.96873629022557	49.2995567544819	147.516666666667	3	7.46548279305051	5.06077242778252	6.23020483894485
90	CTGGGTGGGTGTTTGTGGGTGGGGATAGTGAACTGCGGTA	0.88	1	NA	NA	65.26	3	17.9162161183661	27.4535950327399	6.21255165345457
91	TGGGTCCGGAGTGTCGGGTTGGAGATCGGGGTTGGGTGGG	0.88	1	NA	NA	65.11	3	15.6368155325821	24.0159968247306	6.209231804538
92	AGTGATGGTTGGAGGAGAGAATTGGGGAGGTGTTGGGCTG	91.5533333333333	3	35.6612188985925	38.9513058675372	6767.96666666667	3	809.445291933515	11.9599479696046	6.20796623918441
93	GGTCGTGTAGGTTGGGTCGGGTGGCTTGGGTTGGGTTTGG	11.73	3	5.44864203265364	46.450486211881	861.066666666667	3	87.0932605505921	10.1145781066807	6.19785002175168
94	TGGCGCTGTTGGGGGTTAGGGGTTGATGGGGTTGGAGGTA	5	3	3.40423265949905	68.0846531899811	365.95	3	45.3165444401931	12.3832612215311	6.1935746404466
95	GGGTTTGGGGTTCAGGTGGTTGGGGTGGGGCTGTGCGGAC	1.95	3	0.685492523664555	35.1534627520284	142.62	3	24.7640202713534	17.3636378287431	6.19255837491398
96	CGGAGTGTTCGGGTGGGTGGGGAGATTGATGTAGAATGGG	3.95333333333333	3	1.63955278455234	41.4726674001435	287.776666666667	3	55.1952808973134	19.1799013925081	6.1857362068196
97	CGGAGTGTACCGGGTGAGATGATAGTAGGGTGGGTGGGAT	1.78666666666667	3	0.847899365097848	47.4570540166706	129.78	3	16.9239563932314	13.0404965273782	6.18265376094652
98	AGGTTTGGGGGTTGGAGAGGTTTGGTGGTTGGGAGATGCG	7.4	3	5.54491659089657	74.931305282386	537.466666666667	3	300.449019358249	55.9009586997486	6.18250620150097
99	TCTGGGAGTGTACGTGGGTGGGTGGGAGAGATGATGGGTG	2.165	2	0.558614357137373	25.8020488285161	156.57	3	57.1413169256712	36.4956996395678	6.17629697261495
100	GAAGGGGGTAGATGAGTTGGTTCGTGTGGTGGGTGGGTGC	4.54333333333333	3	1.73229135347762	38.1282029378787	328.24	3	127.647599664075	38.8884961199352	6.17485609280848
101	TGGTTTGGGGCAAGGGGTTGGGGCGGGTATGTTGCGGTTT	0.88	1	NA	NA	63.5633333333333	3	30.0717165012796	47.3098481849278	6.1745474492602
102	TAAGGCGGTGGATGGGGGTTCGGGTGGGAGGGTTGGTTTG	2.805	2	1.46371103705615	52.1822116597559	201.546666666667	3	26.8341765913049	13.3141257233915	6.16696934193001
103	TCGGTGGCGGTTGGGGGTCAGGGCGGGAGGGTATTTGTGG	8.19666666666667	3	0.667258071014006	8.14060273705579	588.356666666667	3	69.4479303747299	11.8037126643243	6.16550985456965
104	GGAGTGTGCAGGGGGAGGGTGGCGGGTTAAATGTGGTGGG	1.28	1	NA	NA	91.5933333333333	3	22.6113363898141	24.6866617546555	6.1610268795241
105	TAGGGGGTGGTGGACATGGGTATCGTATGGTGGTGGGTGC	12.52	3	10.7825275330045	86.1224243850199	893.263333333333	3	118.432320476014	13.2583882105703	6.1567790760373
106	CGCTGTTTGGGGCTTAGGGGTAGATGGGGTTTGGAGGTAG	102.273333333333	3	59.7901884370114	58.4611711462858	7279.87	3	490.351653815912	6.73571992104133	6.15341075569887
107	TTGGGAGTATTGACGTGGGTGGGTGGGGTGATGTTGAGTG	2.08333333333333	3	0.419563264995082	20.1390367197639	147.01	3	26.9035666780448	18.3005011074381	6.14087679496455
108	GGGTTTGGGGTTTAGGTGGTTGGGGCGGGGCTGATGTTAG	6.84	3	0.982242332624694	14.3602680208289	482.306666666667	3	116.591871643496	24.1738046975981	6.13981061650184
109	GAGTTTGGGGTAAGGGGTTGGGGAGGGACTGTGCGGTCCT	2.96666666666667	3	1.29866598220379	43.775257827094	209.12	3	61.4139552544859	29.3678056878758	6.13934440066283
110	TTGGGGTGGGTTGGTTGGGGGTAGGTGGAGGGACATTGAT	1.845	2	0.106066017177982	5.74883561940282	129.903333333333	3	34.5298947773279	26.5812230458504	6.13767382445783
111	TGTAAGGCGGCGGTTGGGGGTCTGGGTGGGAGGGAGTGGA	1.525	2	0.346482322781408	22.720152313535	107.09	3	22.2498247184107	20.7767529352981	6.13387071547889
112	TGGGTCAGGGAGTGTATGGGCGGGTGGGTGAAGTAATGGG	0.88	1	NA	NA	61.7533333333333	3	19.8420395457053	32.1311230903141	6.13286967889502
113	GGGAGGTTGTTAAGAGGGTATGGCGGGCGGTGGGCCTGGG	150.956666666667	3	50.8713380336446	33.6992987172773	10590.7233333333	3	373.80027479034	3.52950655989509	6.13252284507287
114	TGTGGCACGGAGTGGCTGGGTGGGGGGGATAGATTTCGGG	1.92	1	NA	NA	134.446666666667	3	16.1652848206684	12.0235668324504	6.12978386577516
115	GGTAGTCAGGGAGTGTTTGGGTATATTATGGGTGGGCGGG	2.24	2	0.452548339959391	20.2030508910442	156.826666666667	3	23.4000349002589	14.9209540683508	6.12952835238317
116	AGGGGGGGTGGTGGTTTTAGTTGCGTATGGTGGTGGGTGC	214.836666666667	3	180.60242311036	84.0649903540797	15040.0366666667	3	2663.0389637843	17.7063329219563	6.12942403158506
117	CGGAGTGTCTTGGGAATTATGTTGTGGGTGGGTGGGGATA	1.08	2	0.282842712474619	26.1891400439462	75.5	3	9.08090854485387	12.0276934368925	6.12737342693633
118	GGGTGTGGTGGGGGCAGCGATAGCAGGAGAGGGGGCTAGG	6.06666666666667	3	2.08012820117735	34.2878274919344	422.786666666667	3	104.151687616348	24.6345724280996	6.12288202465539
119	GCTGGGGTGGGATGGTTGGGGGAGGTGGAGGGACGTTCTG	0.88	1	NA	NA	61.31	3	9.17510217926754	14.9650989712405	6.12247507067147
120	AGGGGTCTAGTTGTGATATTGGGGTGGGTTGGGTGATTGG	83.31	3	31.8647328562472	38.24838897641	5790.05666666667	3	111.529285989525	1.9262209752039	6.11894397968281
121	AATTGGGGGAGGGGGTATGTAACGGATGGTGGTGGGTTGG	3.23	3	2.29562627620438	71.0720209351202	224.24	3	42.1657349040664	18.8038418230763	6.11736567433857
122	CGGAGTGTACGGGTGGGTGGGTGAAGCGAATAGTTGGGGT	0.88	1	NA	NA	61.09	3	5.46775090873753	8.95032068871751	6.11728890644295
123	TAGTTTGGGGGATGGGGTTGGGGTGGGAATGTGCGGTCCT	39.1566666666667	3	18.2630373523501	46.6409398629864	2699.94	3	281.953868744516	10.4429679453809	6.10752558054945
124	ATAGGGGGTGGAGAATGTATCGTATGGGGGGGTTGGGTGC	265.2	3	179.331605970615	67.621269219689	18230.0933333333	3	3472.7734923161	19.0496747812377	6.10309736194332
125	TTGGGTTGGGTAAGATTGTGGGTGGGGGAATGAGTGCGGG	0.88	1	NA	NA	60.39	3	19.0376652980348	31.524532700836	6.1006623390052
126	CGGAGTGGCCGGGTGGGGCTTTATCATTGATTCGGGTGGG	2.72333333333333	3	1.04462114344548	38.3581815218657	186.883333333333	3	29.1076696651129	15.5753159717005	6.10062052422829
127	TATGATATGGGGTGGGATGGTTGGGGGTTTGGTTGGAGGG	1.08	2	0.282842712474619	26.1891400439462	74.0633333333333	3	18.1361140637495	24.4873046452354	6.09965626416115
128	TGAGGATACGGAGTGTCGGGTTGTTTGTCGGGTGGGTGGG	4.38	3	1.20449159399308	27.4998080820339	299.593333333333	3	40.6072165179212	13.5541121913887	6.09593084069437
129	ATTACTGGGGTGGGATGGTTGGGGGCTGGTAGGTGGGTCG	1.65666666666667	3	0.334713808100791	20.2040528028647	112.703333333333	3	27.6341678603379	24.5193882408133	6.08810302424821
130	CGCTAATTGGGGTGGGATGGTTGGGGGTGAGGTTGGTGGG	4.59333333333333	3	2.7176705711571	59.1655421877452	312.116666666667	3	32.4748769564002	10.4047237538528	6.08640010511614
131	CGGAGTGTACGGGTAAGTTGAAAGTTGTGGGTGGGTGGGT	2.59	3	1.2810542533398	49.461554183004	175.58	3	39.7042415870144	22.6131914722715	6.08303261131417
132	CAGTTTGGGGTAAGGGGTTGGGGAGGGACTGTGCGGTTCT	0.88	1	NA	NA	59.4233333333333	3	30.4412390242798	51.2277540095581	6.07738220099596
133	GGGGCACGGAGAGTCCGGGATGTAAAGTGGGTGGGTGGGT	4.97	3	1.00414142430237	20.2040528028647	335.576666666667	3	84.5637962329822	25.1995459258139	6.07725274370952
134	TGAAGGCTTTAGTTGGTGTATGGGGGGGTGGTGGGTGGAT	4.81	3	4.30777204596529	89.5586703942888	324.036666666667	3	42.4664589215222	13.1054486389983	6.07397636760889
135	GGCGGAAGGGAGTGGCGGGGTGGGTGGTGTTGTTGTGGGT	0.88	1	NA	NA	59.2766666666667	3	8.06504391391227	13.6057649112843	6.07381698818473
136	GCGGCAGGGAGTGGTCGGGAAGTATGTGGGGGGGTTGGGT	11.33	3	2.46178796812398	21.7280491449601	763.093333333333	3	72.5392034236201	9.50594118110761	6.07363975645355
137	GGTCGTGTAAGTTGGGTTGGGTGGCTTGGGTTGGGTTTGG	5.16333333333333	3	4.06969695841513	78.8191793108159	347.066666666667	3	157.158709696069	45.2819947261052	6.07076626250191
138	AATGGGGGATGGTTGGTTGATACGTATGGTGGGTGGGTGC	1.6	2	0.45254833995939	28.2842712474619	107.49	3	16.887522020711	15.7107842782687	6.06998673404453
139	GCGGAGTGGCCTAGGGCGGGAAGGTTTTGTATGGGTGGGT	5.44666666666667	3	2.08924228689095	38.3581815218657	361.96	3	28.6171853961916	7.90617344352734	6.05431288680869
140	ATGGGTGGGAAAAGTTTGGGTGGGAGATGGTATCTGCGGT	43.2633333333333	3	8.92715146804026	20.6344513476545	2871.65333333333	3	639.135597532584	22.2567114948619	6.0525929612785
141	CACATTGCAGGGAGGGGGTGGGTGAGGGCGATGGAGGGGG	2.64	3	2.70939107550018	102.628449829552	174.13	3	26.9603950267795	15.4829122074195	6.04348303941603
142	TAGTTTGGGGTGAGGGGTTGGGGAGGGACTGTGCGGTTCT	1.6	2	0.45254833995939	28.2842712474619	105.43	3	57.3958596067695	54.4397795758034	6.042069727471
143	GGGTGGGTTGTGGGGGCGACGTCAGTAGAGAGGGGGTAGG	1.77	1	NA	NA	116.4	3	35.425533164654	30.4343068424862	6.03919788771265
144	GGAACGGAGTGTCGGGTTGGGTGGGGTATTGTTTAATGGG	2.08333333333333	3	0.419563264995082	20.1390367197639	136.37	3	38.2404903211243	28.0417176220021	6.03248880189007
145	GGCGGCCGGAGTGGCTTGGGAGGGGTTGTTTGGGTGGGTA	1.4	2	0.735391052434009	52.527932316715	91.6	3	15.6548490890203	17.090446603734	6.03184886603934
146	TGGGGCAGGGAGTGTCGGGAGTAGTACGGGGGAGGGTGGG	1.78666666666667	3	0.847899365097848	47.4570540166706	116.473333333333	3	21.561021157017	18.5115515628902	6.02658537626746
147	TCGGGTGGGTTGGTAGTGGTTGTGAGTAGGGGGGTGGGGA	1.28	1	NA	NA	83.3866666666667	3	8.30286898206477	9.95707025351548	6.02560100320388
148	CAGTTTGGGGATAGGGGTTGGGGAGGGAGTGCTCGGAGTG	2.36	2	2.09303607231218	88.6879691657704	153.14	3	50.3210820630876	32.8595285771762	6.01992049260971
149	TAGTTTGGGGTTAGGTGGTTGGGGAGGGAATGCGAAGGGG	88.46	3	58.4266369047543	66.048651260179	5737.64666666667	3	249.633947277475	4.35080725217439	6.0192900749436
150	CGCTGGTTGACTGTAAGGAGCTGGGTGGGTTGGTGGGGTT	2.285	2	0.51618795026618	22.5902822873602	148.11	3	18.1921603994688	12.282871108952	6.01833107540418
151	CGGAGGGTCCTAGGGAGGGTGAGTTGTTGTTATGGGTGGG	30	3	6.13523430685414	20.4507810228471	1939	3	190.462146632868	9.82269967162804	6.01420649249827
152	AAGGGGGTGGTAGTTGTTTCGCATGGAGGGGTTGGGGCTG	6.33	3	1.28572936499094	20.3116803316104	408.86	3	48.8298402618727	11.9429242923917	6.01325761670657
153	TGGGGTGGGATGGTTGGGGGAGGTGGTTGGGAGGTGATAA	1.965	2	0.96873629022557	49.2995567544819	126.223333333333	3	25.4956944077492	20.1988758611053	6.00530550530288
154	CGGAGTGTACTGGGTGGGTGGGAGGAATGTTAGTTGGGAT	2.67333333333333	3	0.815924833139263	30.5208790451096	171.626666666667	3	37.4012838460571	21.7922334404466	6.00449018426853
155	TGCGGACGGAGTGTCGGGGAGTTATTCGGGGCTGGGTGGG	2.805	2	1.46371103705615	52.1822116597559	179.59	3	31.2286134818695	17.3888376200621	6.00056243855165
156	AATGGGGTGGGATGGTTGGGGGTGAATACTGGTGGTGGGA	0.88	1	NA	NA	56.2266666666667	3	17.9293400138804	31.887609699811	5.99760718692068
157	GGCAGTCCGGAGTGTAGGGGTGGGTGGGGTTATCAATGGG	0.88	1	NA	NA	56.1466666666667	3	17.4293038682941	31.0424552391845	5.99555304081064
158	GAGTTTGGGGATAGGGGTTGGGGAGGGACTGTTGTGAGAT	17.0733333333333	3	1.62586387294058	9.52282627649694	1088.23	3	177.189289744047	16.2823382689365	5.99409494340562
159	GGGTTTGGGGTTAGGGGTTGGGGTGGGGCTGGTGGGTGAT	2.08333333333333	3	0.419563264995082	20.1390367197639	132.39	3	34.0343811461293	25.707667607923	5.98975665386885
160	GGAACGTGTGCAGGGGGTGGGTGGCGGGTTGATTGGTGGG	0.88	1	NA	NA	55.7033333333333	3	14.0715753678589	25.2616397005426	5.98411632823247
161	TAATGGGGTGGGTAGGTTGGGGGTAGGTGGAGGGAGGTTA	1.4	2	0.735391052434009	52.527932316715	88.4833333333333	3	19.6502654774263	22.2078720784626	5.98190700334497
162	ATGGGGTGGGTTGGTTGGGGGTGGAGCCTGCGGAGGTGGG	1.78666666666667	3	0.847899365097848	47.4570540166706	112.846666666667	3	19.1220666595777	16.9451763392016	5.98094949377019
163	AAGAGAAGTATGGGCAGGTTGGGCCGGGGGTGGGTGGGAG	4.00333333333333	3	3.20849393537425	80.1455604173418	251.803333333333	3	20.2072594216369	8.02501664856313	5.97495182592071
164	GTTTGGGGTAAGGGGTTGGGGGGGGAGCAAGGAGGTTGAA	0.88	1	NA	NA	55.1666666666667	3	16.8742002279614	30.5876741292352	5.97014947722349
165	GGTAGTGTGAACAGTTTGGGGAAAGGGGTTGGGGTGGGAG	11.99	3	1.98484256302609	16.5541498167314	751.48	3	54.9005764997054	7.30566036351005	5.96983114468834
166	GGTGGGGAGGGGTGTGTGGTATTACGGATTAAGGGGGATG	45.6	3	14.8792876173559	32.6300167047278	2854.73	3	167.141793696251	5.85490724854016	5.96817666751181
167	CAGTTTGGGGTTAGGGGTTGGGGTGGGAGTGTAGTCGGTA	311.723333333333	3	83.06814632176	26.648036075289	19505.67	3	1610.80853092477	8.25815535136586	5.96748359547606
168	GGATGCGAGGTAGTGTTGGGAGGGTGGGTAAGTTTGGGGG	1.28	1	NA	NA	80.0933333333333	3	2.35773902994656	2.94373942477096	5.96746644780531
169	CGGAGTGTTCGGGTGAATTAGTGATTCTTGGGTGGGTGGG	5.74	3	1.71615850083843	29.8982317219238	358.846666666667	3	8.34986427035394	2.326861315981	5.96617297242484
170	GGGGTTGTAAGGTGATATTGGGGTGGGTTGGGATATGGTG	193.28	3	77.577646909403	40.1374414887226	12021.6533333333	3	1863.30590811958	15.4995811013203	5.95879915298428
171	TGGTTGGGGGTGGTGGGAGGGAAAAGGAGATGGGGAGGGC	2.59	3	1.2810542533398	49.461554183004	160.643333333333	3	21.0232260448613	13.0868960501699	5.95476520235471
172	TGCGAGACGGAGTGTCGGGAGATTTCGGGGGTTGGGTGGG	2.41	2	1.5980613254816	66.3095985677011	148.99	3	59.5429903515099	39.9644206668299	5.95003854558708
173	CAGTTTGGGGTTAGGGGTTGGGGCGGGAGTGTAGTCGGTA	4.08333333333333	3	3.13611755732041	76.8028789547855	252.296666666667	3	42.3153593076241	16.7720643584765	5.9492299919924
174	CGGAGTGGGCCTAGGGTGGGGAGAAATGTTATGGGTGGGA	58.1466666666667	3	11.0857671513222	19.0651808380913	3591.69666666667	3	103.078005575066	2.86989729761141	5.94882521385963
175	CGGAGTGTCGGGGTGGGTGGGTGGATCTAATTGATGGGGT	1.08	2	0.282842712474619	26.1891400439462	66.6433333333333	3	12.7624462127499	19.1503719493071	5.94735734501482
176	GGTCGTGTAGGTTGGGTTGGGTGGCTTGGGTTGGGTTTGG	239.436666666667	3	96.3101066001556	40.2236248695503	14773.4833333333	3	885.385507806251	5.99307209971639	5.94722211915447
177	CAGTTTGGGATTAGGGGTTGGGGTGGGAGTGTAGTCGGTA	6.91666666666667	3	2.71006149991718	39.1816120469953	425.996666666667	3	211.479646380765	49.6434979258284	5.94462140086231
178	GGGAGTGGTCCTAAGGGTGGGTGTATTGTGATGGGTGGGT	1.36	3	0.52459508194416	38.5731677900118	83.7466666666667	3	7.31320950973875	8.73253802309196	5.94435321202864
179	TGGGTGGGTGGGGAATGGTTTATCCTGGGTTGCTGTGTAT	4.83666666666667	3	2.52808886974595	52.2692392090823	296.466666666667	3	35.0673984397664	11.8284456171913	5.93771298017213
180	GTAGAAGCGTGATTAAAGAGCGGGGGTGGGTTAGGCCTGT	24.22	3	1.85259277770372	7.6490205520385	1483.80666666667	3	48.7322658341814	3.28427327689915	5.93696045227295
181	CGTTACGGAGTGTCTGGGTGGGTGGGTATGGTGATTCGGG	0.88	1	NA	NA	53.8866666666667	3	10.3369063715085	19.1826791503931	5.93628101296391
182	GGTGTTTGTTAGAGGGCGTGGGTGGGCGGAAGGGCAGATG	2.65	1	NA	NA	161.656666666667	3	44.617942952733	27.600434843021	5.93079683504891
183	CGGAGTGTCCGGGTGGGTGGGTTGGTGAGTTAATATGGGG	4.33	3	0.84870489570875	19.6005749586316	262.15	3	28.0179174814974	10.6877426975005	5.91988171067699
184	GGGAGGGGTGGTGGATGCATAAGGGGTTGGGGATGGTCTG	10.7333333333333	3	10.6918395673211	99.6134121178986	647.033333333333	3	149.178867247789	23.0558241071231	5.91366994498247
185	GGCGAACGGAGTGTACGGGTGGGTGGGATAAGTAATGGGA	1.92	1	NA	NA	115.59	3	31.2868087218879	27.0670548679712	5.91176647065955
186	TGGCGTGGGGATTGGGGCAGATGCGGGTTGGGGTCTTGCG	6.01666666666667	3	3.59188437081893	59.698909210287	361.763333333333	3	99.3757195361791	27.4698153128231	5.90993794893487
187	GGGTGGGAGGGGGCGCGATAACATCGGAGTGGGGGTCAGG	4.29666666666667	3	1.91625502826042	44.5986430161463	257.86	3	40.9618371170044	15.8853009838689	5.90722632730322
188	AGGGGTGGGAGGGGCGGTGGATTTTGCGGGGATGGAGGTG	45.08	3	20.9847659029116	46.5500574598748	2705	3	331.437113642996	12.2527583601847	5.90699726831668
189	GCGGATCGGAGTGTATCGGGTGGGTGATTTGTGGGTGGGG	1.08	2	0.282842712474619	26.1891400439462	64.7933333333333	3	16.7355141341201	25.8290680123265	5.90674216255721
190	CGGAGTATGGCATGTGGGGTTGGAGTGGGGTTTGGACGCA	23.4033333333333	3	2.54230866208911	10.8630194933305	1404.01333333333	3	86.2781098154876	6.14510615868944	5.90669879887321
191	GGGTTTGGGGTTAGGAGGTTGGGGTGGGGCTGGTGTGGAG	21.88	3	5.13886174167004	23.4865710313987	1312.61666666667	3	133.855528960642	10.1976100380138	5.90668910828301
192	AGGGGGGGTAGTGGTTTTAGTTGCGTATGGTGGTGGGTGC	5.69	2	5.54371716450253	97.4291241564593	340.853333333333	3	205.725319864457	60.3559653803564	5.90457862901409
193	TAGTTTGGGGTAAGGGGTTGGGGAGGGAATGGTGGGTGGA	34.8533333333333	3	14.6988310192795	42.1733866276191	2086.29666666667	3	419.232774521904	20.0945906313374	5.90350386977873
194	GGGTGGGGAGGTGTTGTAGGGCGAAGGGGGATGGTATAGC	0.88	1	NA	NA	52.5966666666667	3	2.34813401094003	4.46441601674384	5.90132403710412
195	CAGGGTGGGAGGGGTGGTGGATTTTGGGGGGAGGAGTCTG	16.0433333333333	3	6.68701228751177	41.6809409153029	956.923333333333	3	74.7268387751906	7.80907269915639	5.89835751598206
196	TAGTCGGTGGTGGTTGGGGGTCTGGGAGGGTGGGTACGCG	0.88	1	NA	NA	52.3466666666667	3	18.0878338485661	34.5539362873779	5.89445033810772
197	GGAGTCACGGAGTGTACGGGATGATTATGGGCGGGTGGGG	6.06666666666667	3	2.08012820117735	34.2878274919344	360.78	3	67.7130511792225	18.7685157656252	5.89407150955232
198	GAGAGTTTGTTAGGGGGTAGTGGTGGGTGTAGGGTCGGTG	10.7133333333333	3	6.14430088238958	57.3519061828523	636.183333333333	3	69.7335517045656	10.9612352368917	5.89196324338915
199	CGGAGTCGTCTTAGGGTGGGGTAGTGTTTCTATGGGTGGG	2.64	3	2.70939107550018	102.628449829552	156.726666666667	3	39.7417391835503	25.3573562360481	5.89156893199015
200	GCTGGGAACGGAGTGTCTGGGAATATTGGGGTGGGTGGGA	1.36	3	0.52459508194416	38.5731677900118	80.6433333333333	3	28.5140409856852	35.3582122750612	5.88987671622875
201	TAGAGTGTGCAGGATGGGGGTGGCGGGTGGGTAGGTTGGG	0.88	1	NA	NA	52.0966666666667	3	7.96621825795235	15.291224501796	5.88754373263002
202	TAGTTTGGGGTAAGGTGGTTGGGGTGGGTATGGGCGCGTG	12.35	3	4.22869956369568	34.240482297131	730.996666666667	3	48.8831487665569	6.68719174732537	5.88728188060337
203	GTAAGGCGGTGGATGGGGGTTTGGGAGGGGGGGATACATG	0.88	1	NA	NA	52.08	3	13.3660465359058	25.6644518738591	5.88708211452834
204	GTGGGTGGGTGGGTAGTAGATTCATCTGGGATGGTGGGTA	1.92	1	NA	NA	113.573333333333	3	25.723874772929	22.6495727632035	5.88637401310803
205	CGGCAGTGGCCTAGGGTGGGTGAAGATTGGCATGGGTGGG	1.95	3	0.685492523664555	35.1534627520284	115.336666666667	3	33.6441931591966	29.1704226691685	5.88623329872661
206	GGTTGGGGGAGGCGGGTGGGAAATAGGATTGGGGTGGGCG	9.48333333333333	3	5.29207268783539	55.8039299244506	560.586666666667	3	61.9276306129448	11.0469324897033	5.88539937392114
207	CAGGGTTTGGGGATAGGGGTTGGGGTGGGGCTGTCCTGCG	1.08	2	0.282842712474619	26.1891400439462	63.83	3	21.6823522709138	33.9689053280805	5.88513143029232
208	CGTGGGTGGGTGGGGTTACATTCTTGTGGGTGTGCGCGGG	1.845	2	0.106066017177982	5.74883561940282	108.88	3	23.9463922126069	21.9933800630115	5.8829743454436
209	GGGAGGGGAGGTGGATTGATTGCTGTAGGGGGTGGGAGGC	41.54	3	29.1840761375103	70.25535902145	2445.23333333333	3	330.340042431028	13.5095509261977	5.8793271127088
210	CAGCGTTGTTGGGGGTATGGTTGGGTGGGGGGATGTCGGG	1.28	1	NA	NA	75.2133333333333	3	15.6815953695194	20.8494886139684	5.87677272088371
211	TGTGGAGACGGAGTGTCGGGTATTTGGTGGGTGGGTTGGG	0.88	1	NA	NA	51.6933333333333	3	10.9861928498153	21.252629964822	5.87633090039273
212	CGGAGTGGCAGGGTGGGTGGGGAGAAATTACTATTTGGGT	1.08	2	0.282842712474619	26.1891400439462	63.2766666666667	3	1.66319972743304	2.62845660975563	5.8725703849937
213	CGGAGTGGCCTGGGTTGGGCTAGAGTATGTTGGGTGGGTA	1.4	2	0.735391052434009	52.527932316715	82.0133333333333	3	7.32667955716185	8.9335224644308	5.87235974293749
214	CGGAGTGTTCGGGTGGGCAGATATTTCGGTATGGGTGGGG	7.74666666666667	3	3.32148059355061	42.8762555105501	453.78	3	68.5197438699241	15.0997716668703	5.87227355161748
215	TATGGGGAGGGTTGGTTGGGGGTACGGTAGGTGGGTAAGG	1.08	2	0.282842712474619	26.1891400439462	63.2166666666667	3	15.0494728589852	23.8061790545509	5.87120174829697
216	GGATGAGGGTTGGCGCGGTTTGGAGAGGGAGTGCTGCGAT	2.96666666666667	3	1.29866598220379	43.775257827094	173.353333333333	3	30.9743964159648	17.8677824189314	5.86872893215883
217	TGCAGGTGGTGGATGGGGGTCCGGGTGGGAGGGCAAATGG	1.72	2	1.1879393923934	69.0662437438023	100.176666666667	3	27.4250548464964	27.3766893619569	5.86399413732864
218	GGACGGGTCAAGGTGTGGTTTGCTGAGGTGGGCCCTTAAT	118.713333333333	3	7.99590728643932	6.73547533535069	6894.33	3	694.813941138202	10.0780487899216	5.85985646952496
219	GGTTGGGGGAGGCGGGTGGGAAGTAGAGTTTGGGGTGGGC	0.88	1	NA	NA	51.04	3	14.4780419946898	28.3660697388122	5.85798099512757
220	TGCGGTCGCGGAGTGTTCGGGTGGGTGGGTAAGTTTAGGG	1.77	1	NA	NA	102.656666666667	3	38.889094015332	37.8826775484612	5.85793415057717
221	TGGGGTGGGATGGTTGGGGGCGGTGGTAGGGAATGATCTA	1.525	2	0.346482322781408	22.720152313535	87.75	3	3.17622417344872	3.61962868769085	5.84651797762904
222	GGCAGAGAGGAGTGTCCGGGTTGATAATGGGTGGGTGGGG	1.4	2	0.735391052434009	52.527932316715	80.5133333333333	3	26.5466652017411	32.9717626915722	5.84572898685762
223	CGGGGCGTGTTCTAGGGTGGGTACGATATTATGGGTGGGG	19.6866666666667	3	6.28943823670551	31.9477052321648	1131.52	3	55.1153000536149	4.87090816367496	5.84489941897863
224	GGTGGGATGTATTGAGGATGGGGGTGGGGCGGTGGGTTGC	3.57666666666667	3	3.56202657673035	99.590677820979	204.89	3	30.5976191884271	14.9336810915257	5.84009009243099
225	CGGAGTGTTCCTGGGTGGGTGGGTGGATCTTTAGTTGGGT	1.36	3	0.52459508194416	38.5731677900118	77.88	3	6.58093458408455	8.45009576795653	5.83957432746995
226	TAATGGGTTTTTGCGGGTTAGTGGTGGGGTGATGGTGTTG	1.08	2	0.282842712474619	26.1891400439462	61.8333333333333	3	22.4754095253754	36.348371200068	5.8392815635109
227	CAGTTTGGGGACAGGGGTTGGGGTGGGAGTGCTGTATTGT	1.78666666666667	3	0.847899365097848	47.4570540166706	102.286666666667	3	13.2179209156861	12.9224280606982	5.83920378809694
228	CGGAGTGGCCGGGTGGGTGGGTAGTGTGTTCTTGGTTGGG	1.4	2	0.735391052434009	52.527932316715	79.95	3	10.5163491764015	13.1536575064434	5.83559930142273
229	TAGTTTGGGGTAAGGGGTTGGGGAGGGACTGTGCGGTTCT	4.46	3	3.20018749450716	71.7530828364833	254.296666666667	3	79.1461239312029	31.1235396706745	5.83332503086288
230	TAATGGGGTGGGATGGTTGGGGGTATGGTAGGTGGGAGGT	5.4	3	4.16572922787836	77.1431338495992	307.62	3	16.6366432912412	5.40817999195149	5.83204608606762
231	GTTTGGGGTTGGGGGTTGGGGTGGGAGCGAGTCGCTTGAA	0.88	1	NA	NA	49.92	3	15.5014612214462	31.0526066134739	5.82597060022495
232	CGGAGTGGCATTAGGGTGGGGTAATAAATATGGGTGGGCA	17.0766666666667	3	8.74248439136916	51.1954971190854	967.716666666667	3	34.8214536361326	3.59831083162764	5.82448641306272
233	CGGAGTGGCCGGGTGGGCGGGTGGTTGGAAATGTTGGGGT	0.88	1	NA	NA	49.74	3	7.47046852613676	15.0190360396799	5.82075917357961
234	CGGAGTGGCTTGGGTGGGTGTTTGTATAGTGGGTTGGGTG	2.36	2	2.09303607231218	88.6879691657704	133.366666666667	3	4.31314656988763	3.23405141456208	5.82046745814997
235	CGGAGTGTCCGGGTGTTTTGGAAGTTGGGTTGGGTGGGAT	4.54333333333333	3	1.73229135347762	38.1282029378787	256.463333333333	3	34.2697422420031	13.3624334506569	5.81885761134658
236	ATGGAGGGGGGGGGTGTTTGAGTACGGATTAAGGGGGCTG	33.84	3	8.97872485378631	26.5328748634347	1909.63333333333	3	135.812490343611	7.11196688772421	5.81842227582729
237	TGATAGTTTGGGGTAAGGGGTTGGGGAGGGGATCGTGGCG	13.7933333333333	3	6.40593735009431	46.4422717503213	777.336666666667	3	8.50674046467466	1.09434442365273	5.81649651961584
238	TGGGTTGGGTAGTTTTTGGGTGGGGTTATGCTTTGGCGGG	8.19666666666667	3	0.667258071014006	8.14060273705579	461.433333333333	3	62.5903781210286	13.5643382477126	5.81494108684037
239	GGTAGGGGGAGGCGGGTGGGGTATAAATGGGAGGGCGTAT	1.965	2	0.96873629022557	49.2995567544819	110.43	3	28.8451573058633	26.1207618453892	5.81245903284661
240	GGTGGTGGTTGGGGGTTTGGGTGGGTATTTGGGTTGGTTA	1.4	2	0.735391052434009	52.527932316715	78.6433333333333	3	13.9404100848337	17.7261180242026	5.81182573997487
241	GGAACGGAGTGTCAGGGGTTGATTATTGGGTGGGAGGGGT	1.525	2	0.346482322781408	22.720152313535	85.63	3	25.1993630871893	29.428194659803	5.81123517767865
242	TGGACGGAGGTGAGTTGGGAGGTGTTTTAGTTATGCGCGT	2.51	3	1.15425300519427	45.9861755057477	140.843333333333	3	38.2124434357885	27.1311694571665	5.81026010252016
243	GTTTGGGGCAAGGGGTTGGGGTGGGAGCGGAATCACGGCA	2	3	1.60598879199078	80.2994395995389	112.223333333333	3	7.50979582500972	6.69183101405802	5.81022886023545
244	GGCTCACGGAGTGTCGGGGTGGGTGGGTATATGTTAAGGG	6.51	3	3.40747707255676	52.3421977351269	364.726666666667	3	56.1348130248363	15.390926454012	5.80801433128215
245	TATGGGGTGGGATGGTTGGGGGTAGGTAGGAGGGACTCTC	2.29666666666667	3	1.35883528557855	59.1655421877452	128.136666666667	3	22.2004827274844	17.3256284130104	5.80199807355713
246	TAGTTTGGGGTAAGGGGTTGGGGAGGGAATGCAGCGCTTA	62.08	3	11.9920515342455	19.3170933219161	3455.31666666667	3	640.30040280585	18.530874723663	5.79854556645064
247	ATAAGTGGGGTGGGTTGGTTGGGGGAGGTATATCGGTGGG	3.36333333333333	3	2.11282591174316	62.8194027277452	187.18	3	18.3180757723075	9.78634243632201	5.79839071376576
248	CAGTTTGGGGTGAGGGGTTGGGGAGGGAATGCTGGTGGTA	0.88	1	NA	NA	48.9733333333333	3	15.9598538005	32.5888656421862	5.7983490613732
249	TAGGTTTGGGGTAGTAAAGAATGGGTGGCGGGCGGGGTGC	0.88	1	NA	NA	48.9566666666667	3	10.2971856996625	21.0332655402651	5.79785799800998
250	CGGAGTGTCAGGGTGGGTGGGTAAAAAGTGCACTTGGGAA	2.73	2	1.14551298552221	41.9601826198611	150.75	3	12.0619567235171	8.00129799238284	5.78711324075496
251	CGGAGTGGTCTAGGGTGGGTCAAGTGTTTGTATGGGTGGG	1.77	1	NA	NA	97.7266666666667	3	19.1397866585115	19.5850194336361	5.78693101855752
252	CGGAGTGGCCGGGTGATTGCTTACATTGGGGTGGGTGGGG	2.59	3	1.2810542533398	49.461554183004	142.946666666667	3	23.1996235601644	16.2295659641109	5.78638107042205
253	TAGTTTGGGGTGAGGGGTTGGGGAGGGAATGCTGGTGGTA	422.166666666667	3	143.893487112285	34.0845212267552	23262.4333333333	3	4961.5250612824	21.3284869651745	5.7840455342995
254	CGGAGTGTCCGGGGTGAGAGATTATAGGGTTGGGTGGGTT	0.88	1	NA	NA	48.3433333333333	3	19.7471069611053	40.8476321335695	5.77966961818648
255	TAGTTTGGGGTTCAGGGGTTGGGGAGGGAATGCAGGCGGT	267.273333333333	3	54.5541843796911	20.4113832455007	14680.1933333333	3	2073.29493156023	14.1230764778318	5.77941125517634
256	CGGAGTGGCCGGGTGGGTGGGTTACAGTTTGGAGATGGGA	2.37666666666667	3	0.398036849215413	16.747693515375	129.916666666667	3	22.9831554259491	17.69069051388	5.77250313602862
257	GCGGCCGGAGTGGCTGGGTGGGTGGGGTATTGGAGATGGG	0.88	1	NA	NA	48.0166666666667	3	17.4766138978159	36.3969744487663	5.76988792068878
258	TGGGGTGGGTTGGTTGGGGGTGGTTCCGTAGGTGGTGGGA	1.72	2	1.1879393923934	69.0662437438023	93.75	3	26.8928670840429	28.6857248896458	5.76833822045587
259	GTGTACGGGATGGGGGTTGGTGGGAGGGTAAAATGTGGGG	2.37666666666667	3	0.398036849215413	16.747693515375	129.29	3	23.6850733585522	18.3193389732788	5.76552730731731
260	GGTGGGAAGAGAGTGGGGTGGGATGGTTGGGGGCGGTTGC	1.77	1	NA	NA	96.1433333333333	3	19.7800539264516	20.5735054534392	5.76336555781882
261	GGGCGGGGGGGGGCGCGATAACATCGGAGTGGGGGTCAGG	4.11666666666667	3	1.90473970225155	46.2689806214952	223.093333333333	3	26.3098562013047	11.7932059233675	5.76002695617199
262	GGGTGGGTGTGGTGGGGTGTTGTATTTTGCGGATTCCTTA	0.88	1	NA	NA	47.6733333333333	3	20.0963711483773	42.154323482822	5.75953516861599
263	CGGAGTGGCCTAGGGTGGGAGGTTTTGTTTATGGGGGGGG	3.82	3	1.68226038412607	44.0382299509443	206.8	3	21.0176140415605	10.1632563063639	5.75851973716655
264	CAGTCACGATCTGGGGTAAGGGGTTGATGGGGTTGGAGGT	18.18	3	14.2050167194551	78.135405497553	983.623333333333	3	131.466967080455	13.3655803624478	5.75768185404392
265	GTGGGTGGGTGAAATTGGGTGGGGTACGTTATCTGCGGTA	3.52666666666667	3	2.24002976170705	63.5169119576668	190.793333333333	3	28.7437390284099	15.0653791336576	5.75756172998757
266	TGCGGACGGAGTGTGTGGGTTGTATTGTGGGTGGGTGGGT	2.285	2	0.51618795026618	22.5902822873602	123.403333333333	3	8.98505611186337	7.28104814445588	5.755043389145
267	GGTTGGGGTGGGATGGTTGGGGGAGGTAGGAGGGTCGTGG	1.65666666666667	3	0.334713808100791	20.2040528028647	89.38	3	17.4430157942943	19.5155692484832	5.75359678855388
268	AGGGGTGGGCGGGGCGGTGGATTTTGCGGGGATGGAGGTG	0.88	1	NA	NA	47.32	3	28.7066264127292	60.6648909820988	5.74880273970249
269	TGGTGTGCAGGGGGAGGGTGGCGGGTTAATTGTTGGTGGG	13.27	3	3.8027884505978	28.6570342923722	713.363333333333	3	69.8146075927763	9.78668293288267	5.74839678778657
270	GGTTGGGGGAGGTGGGCGGGTTATTTTATTTGGGGAGGTG	0.88	1	NA	NA	47.04	3	6.17798510843139	13.1334717441143	5.74024072619907
271	CTAGGGTGGGTAAATCATCATGGGTGGGGTGCTGTGTGGG	9.15666666666667	3	5.62236901433313	61.4019186130302	489.326666666667	3	89.526341002709	18.2958230362898	5.7398315921624
272	CGGAGTGTTCGGGTTTGAATAGTTGTTGGGTTGGGTGGGT	20.63	3	3.64378923649544	17.6625750678402	1101.07333333333	3	38.018130324009	3.45282454611037	5.73802292656533
273	AGGATTGAGGGTGCGGTTAGGTGGTGGAGGGTTCGTTGGG	3.74	3	0.173205080756888	4.63115189189539	199.57	3	4.47757747001657	2.24361250188734	5.73771278610792
274	TAATGGGGTGGGATGGTTGGGGGTAAGGTTGGTGGGTGAC	4.56	3	3.43441406938651	75.316098012862	242.846666666667	3	61.0034886980518	25.1201671966063	5.73486804933138
275	GGAACGGAGTGTCTGGGTGGGTGGGGAGAGTTTGTTGGGG	6.16666666666667	3	1.64247780299562	26.6347751837128	328.233333333333	3	63.4966993892858	19.3449881352552	5.73408708228273
276	GGGTGGGATGGATTTTGGGGTGGGGGAGGAGGCGGTGTAC	5.76	2	2.71529003975634	47.1404520791032	305.34	3	73.9240441263869	24.2104028710247	5.72820397525604
277	CGCTGTTTGAGGCTTAGGGGTAGATGGGGTTTGGAGGTAG	3.57666666666667	3	3.56202657673035	99.590677820979	189.28	3	64.639760983469	34.1503386429993	5.72576249830442
278	GGTTGGGGGTGGCGGGTGGGAAATATCTGGGAGGGCGTAA	8.04	3	3.02425197362918	37.6150742988704	425.15	3	84.4157929536885	19.855531683803	5.72463262627058
279	GGGCGGGAGGGGGCGCGATAACATCGGAGTGGGGGTCAGG	123.823333333333	3	33.208228397994	26.8190392747683	6544.78666666667	3	465.606791652928	7.11416300281132	5.72399105948003
280	GGAGGTGGTGGGGGAGGGTATGGGAGGGGTTTTGTCAGGA	1.92	1	NA	NA	101.416666666667	3	6.63219672004181	6.53955305180786	5.72304464104614
281	CGGAGTGTACCAGGGTGGGAGTTGGAATTTGATGGGTGGG	0.88	1	NA	NA	46.36	3	6.01956809081848	12.9844005410235	5.71923323236917
282	CGGAGTGTCGGGGGTTGGGTTGTTTATCTATGGGTGGGTA	22.6233333333333	3	12.36132813792	54.639729503109	1189.15333333333	3	97.6141098065917	8.20870673868172	5.71597943028242
283	TGAGTCCGGAGTGTCGGGATGTGTAGATTGGGCGGGTGGG	1.28	1	NA	NA	67.27	3	27.0155085090027	40.1598164248592	5.71574754283135
284	GGCTGTGTGGAGATTAGGGGTGGTTTGGGGTTGGGGTGGT	0.88	1	NA	NA	46.0733333333333	3	21.9067234732475	47.5475115176838	5.71028464446408
285	TAGTTTGGGATTAGGTGGTTGGGGAGGGAATGCGAAGGGG	2.605	2	0.0636396103067892	2.44297928241033	136.286666666667	3	68.2136205851393	50.0515730948045	5.70921724313525
286	CGGAGTGGCCGGGTGGGTGGGGTGAGATCATCGGTTTGGG	2.51	3	1.15425300519427	45.9861755057477	131.216666666667	3	8.06017576317871	6.14264633291912	5.70811980310219
287	GCGGCATGGAGTGTCTGGGTGGGAGGGGAAGTTATGGGTA	20.6466666666667	3	4.17844867544563	20.2378850925684	1079.22666666667	3	86.9097763967514	8.05296784086921	5.70794520894778
288	CGGTTTGGGGTTAGGGGTTGGGGCGGGTGTGGTGCGAAGG	3.26333333333333	3	1.80112002191229	55.1926462281601	170.43	3	56.9606469415508	33.421725600863	5.70668913948031
289	TAGTTTGGGATAAGGGGTTGGGGAGGGAATGGTGGGTGGA	0.88	1	NA	NA	45.6466666666667	3	8.31643152640201	18.2191431131927	5.69686217773368
290	TGGGGTGGGACGGTTGGGGGAGGTGGAGGGAGTTGTGGCG	1.28	1	NA	NA	66.3766666666667	3	22.7739244166071	34.3101357152721	5.69646046598825
291	ATGGGAGTAGATCGTGGGTGGGTGGGTGATTGTCTGTGTA	0.88	1	NA	NA	45.6066666666667	3	5.13596469354427	11.2614340598106	5.69559739532577
292	GGTGGTGGATGGGGGTATGGGAGGGGGGGTGATCTGCACT	1.4	2	0.735391052434009	52.527932316715	72.4966666666667	3	13.5858173597812	18.7399200328032	5.69441593051332
293	CGGAGTGGACGGGGTGTTATTTTACTTGGGTTGGGTGGGT	0.88	1	NA	NA	45.4866666666667	3	20.8389882991793	45.8133994559124	5.69179638160247
294	CGGAGTGGACGGGTTGGGTGGGTGTTCGGTAGTTTGGGGT	3.31333333333333	3	0.669427616201583	20.2040528028647	171.126666666667	3	13.8712700692234	8.10584950868173	5.69063743120698
295	CAGTTTGGGGTGAGGGGTTGGGGAGGGAGTGCGTTATAGT	9.145	2	2.07182286887658	22.6552528034618	472.233333333333	3	23.5114915165613	4.97878693793209	5.69037289986243
296	CAGTTTGGGGAAAGGGGTTGGGGCGGGTGTGGTAGACTTC	0.88	1	NA	NA	45.4133333333333	3	16.2109109347172	35.6963687640572	5.68946860032009
297	TGAGTTTGGGGTGTGGGGTTGGGGAGGGACATGGGCGTAT	16.0233333333333	3	8.17264543054043	51.0046521564828	825.51	3	122.305762742399	14.8157820913616	5.68703948378611
298	GGCGTATGGAGTGTCCGGGTTGGTGATTGGGTGGGTGGGA	2.80333333333333	3	0.96914051268809	34.5710052088498	144.286666666667	3	18.6395073253918	12.9183851536698	5.68565087853041
299	TGGTTTGGGGTTAGGTGGTTGGGGTGGGTATGTGCGTGTT	13.7133333333333	3	7.5381717500554	54.9696530145022	704.66	3	52.2138113912401	7.4097878964664	5.6832761236082
300	CGGAGTGTCCGGGTGGGTGGGTGGAAAGGTGTTATCGGGG	24.4233333333333	3	5.75475745217236	23.5625390426056	1251.73333333333	3	8.59864136554915	0.686938754171481	5.6795233210711
301	TCGGCAGGGAGTGTCAGGGTTTGAAATTGGGTGGGTGGGT	8.28666666666667	3	1.67750807250914	20.2434602474957	424.216666666667	3	53.327160371928	12.5707367395422	5.67786560194657
302	CGGAGCGGAGTGTCGGGGTTATAATTGTGGGTTGGGTGGG	1.08	2	0.282842712474619	26.1891400439462	55.2	3	20.3452082810671	36.8572613787447	5.67556504950206
303	CGGAGTGGCCGGGTGGGTGGGGTGAGTGATAGATCGGGTG	5.90333333333333	3	1.93598381535935	32.7947568948506	301.716666666667	3	77.3310968067396	25.6303695984333	5.67552077590394
304	CGTGGCGGTGGGTGAAATAATGGGGTGGGATGGTTGGGGG	3.87	3	3.36991097805268	87.077803050457	197.61	3	49.4238120747479	25.0107849171337	5.67417857936289
305	TCAGGTTGGGGTGGGTATTTATAGTTTGGGGAGGTGGATC	1.36	3	0.52459508194416	38.5731677900118	69.3733333333333	3	2.47479965519097	3.56736448470734	5.6727026500052
306	CAGTTTGGGGTGTGGTGGTTGGGGCGGGAGTGCGGCGGGG	1.77	1	NA	NA	90.2866666666667	3	36.1918807653503	40.0855210426238	5.67269168403308
307	TAACGGGATTTGGGTGGGTGGGGTGTTATTGAGGTGCGGA	0.88	1	NA	NA	44.81	3	19.0079483374719	42.4189875864135	5.67017339251521
308	CGGAGTGGCCGGGGTTTGGTTGTTGTTGGGTTGGGTGGGA	12.8933333333333	3	4.2724036950332	33.1365333120465	655.9	3	5.41468373961029	0.825534950390348	5.66877867584847
309	TCGGGGTTGGGGATTGGGTTGTTTGGGGTTTTGCTAAATG	1.4	2	0.735391052434009	52.527932316715	71.1966666666667	3	11.4627672633328	16.1001459759344	5.66831096542504
310	TGCGGAGGGGAGTGTATCGGGAAATTGTGGGTGGGTGGGA	1.845	2	0.106066017177982	5.74883561940282	93.6033333333333	3	17.5744255477479	18.7754270301071	5.66486718552406
311	CGGAGTGGCCGGGTGGGTTAGTTACGTTTATGGGTTGGGT	1.08	2	0.282842712474619	26.1891400439462	54.7333333333333	3	7.61355589283571	13.910272642209	5.66331650378054
312	TCGGGTGGGTTGGCAGTGGTTGGAGTAGGGGGGAGGGGGA	1.28	1	NA	NA	64.8433333333333	3	30.066962489306	46.3686256453596	5.66274254053701
313	GATTGGGATAAGATGGGGTGGTGTGGGTGGGTAGGTGGTG	30.68	3	16.7031943052819	54.4432669663685	1553.11	3	221.424492547685	14.2568454615375	5.66171772006829
314	GGCTGGTGTGGGGTGGGATGGTTGGGGGAGGTCAGGAGGG	1.08	2	0.282842712474619	26.1891400439462	54.6466666666667	3	2.87284411921937	5.25712599588759	5.66103027967419
315	CGGAGCGTGGCCTAGGGGTGGGGGTATAATATGGGTGGGA	10.9533333333333	3	1.78623440044506	16.3076786407036	554.033333333333	3	83.097112665443	14.9985763790584	5.66053089373941
316	CGGAGTGTCGGGTGGGTGGGTTAGTAATTCGGTAGATGGG	1.28	1	NA	NA	64.55	3	15.6049126879967	24.1749228319081	5.65620138019455
317	TCGGGTGGGATGTATTTCGGGTGGGGTGATTGGCGGAGTG	17.9933333333333	3	6.40476645423807	35.5952192714231	905.496666666667	3	316.999546739949	35.0083615334438	5.65317494910971
318	GGTGGTGGGACTAATTTATGGGGTGGGATGGTTGGGGGTG	1.08	2	0.282842712474619	26.1891400439462	54.33	3	14.2377210255012	26.2060022556621	5.65264582950785
319	GGGGTTGTAGGGTGATATTGGGGTGGGTTGGGATATGGTG	2.285	2	0.51618795026618	22.5902822873602	114.876666666667	3	61.1444489167523	53.2261691524989	5.65174781722912
320	TGAGTCCGGAGTGGCTGGGTGATATATTTGGGTGGGTGGG	0.88	1	NA	NA	44.2233333333333	3	12.2902657958782	27.7913600570096	5.6511604384025
321	CGGAGTGTCCGGGTGGGGTGTGGTATTATCTGGGTTGGGG	4.46	3	0.640936814358483	14.3707805909974	223.716666666667	3	16.790176691546	7.50510766216761	5.6484852193595
322	TAGTTTGGGATGAGGGGTTGGGGAGGGAATGCTGGTGGTA	10.2366666666667	3	5.86789854490799	57.3223563488244	513.25	3	353.795233291801	68.9323396574381	5.64784380562861
323	CGGAGTGGCCGGGTGGGTTGGGATAAGTGTGGTCTTGGGG	0.88	1	NA	NA	44.11	3	9.09682911788498	20.6230539965654	5.64745842645492
324	GCGGATTGGAGTGTCTGGGTGGGTGGGTTAATATATGGGT	0.88	1	NA	NA	44.0266666666667	3	15.7356834403001	35.7412555427772	5.6447302855548
325	TGCGACGGAGTGTGCGGGTGGGTGGGTAGTTGTCTGGGGT	0.88	1	NA	NA	43.9666666666667	3	2.5887513077415	5.8879862950906	5.64276282478045
326	TGGTGCGTGAAAAGAGGGGCGGTTTTGGGGTTGGGGTTTG	7.05333333333333	3	0.640416531121217	9.07962945824032	352.31	3	65.4682358094366	18.5825653002857	5.64239639316164
327	CGGAGTTGTACTTAGGGTGGGTTTGATCGTTATGGGTGGG	5.26333333333333	3	1.25125270562478	23.7730089732384	262.843333333333	3	36.2836827421547	13.8043001821699	5.64208256777018
328	CATGGGAGGGACGTGGGTTGGGTGGGGGGTGTGTGGCGTG	0.88	1	NA	NA	43.91	3	15.6387595416005	35.6154851778649	5.64090220048924
329	GACAGTTTGGGGATAGGGGTTGGGGCGGGAGTCGATTGGG	2.36	2	2.09303607231218	88.6879691657704	117.71	3	31.9280268729529	27.1243113354455	5.64030621927742
330	CGATAGTGTCTAGGGTGGGTGTTTATGCTTGATGGGTGGG	1.77	1	NA	NA	88.23	3	18.1027401240807	20.5176698674835	5.63944801952522
331	GGCGGTCGGAGTGTCTGGGTGGGTGGGTAATGGTATGGGA	9.46333333333333	3	2.99269666577375	31.6241282047244	471.203333333333	3	90.7454915317193	19.2582448196573	5.63785749150079
332	GGGGTATTAAGGGTGGGTGGGGTTCTGCATAATGCGGTAA	0.88	1	NA	NA	43.7833333333333	3	1.97305178171616	4.50639919691549	5.63673446066254
333	AGGGGTTTAGTTGTGATATTGGGGTGGGTTGGGTGATTGG	0.88	1	NA	NA	43.7733333333333	3	10.0524341994033	22.9647445919966	5.63640491521453
334	ATGGGGTGGGATGGTTGGGGGTAGGTGGAGGGATGTGTGT	1.525	2	0.346482322781408	22.720152313535	75.77	3	12.2357386372871	16.1485266428495	5.63474560010294
335	GGGGTGGCTTGTAGTTTGGGGTTGGGGATTGGGAAATAGG	1.965	2	0.96873629022557	49.2995567544819	97.38	3	22.455571691676	23.059736795724	5.63102428301052
336	GGTAGGTGGTGGTTGGGGGTCAGGGAGGGTTGGGACTGTG	1.92	1	NA	NA	94.8366666666667	3	20.565316271172	21.6849842935279	5.62626673959107
337	GAAGGGGGATTGGTGGTTAGGTTCGTGTGGTGGTGGGTGA	2.36	2	2.09303607231218	88.6879691657704	116.396666666667	3	27.0681220873066	23.2550663712935	5.62411907355126
338	AGGGGGGTGGGGGGACGTTAAGGATGTGCGGAATGTGTGT	4.14666666666667	3	3.31791098936263	80.0139306116391	204.446666666667	3	27.2644830013946	13.3357434708618	5.62362865124995
339	TAGTTTGGGATAAGGGGTTGGGGAGGGAATGCAGCGCTTA	1.72	2	1.1879393923934	69.0662437438023	84.2866666666667	3	51.120486434827	60.6507392646053	5.61482395881101
340	CGGGTGGGTGGGAGGTTGGTGTGGTTTGGAGGGATGTTGC	0.88	1	NA	NA	43.1066666666667	3	21.7051291941175	50.3521401038916	5.61426367276763
341	CGGAGTGGCCGGGTGGGGTGTTGTATGTTTCAGGGTGGGG	5.36666666666667	3	3.72269167852151	69.3669256867363	262.48	3	21.1091615181655	8.0421980791548	5.6120374062376
342	GGGTGGGAGGGGGCGGAAAGTATTTCATGTGGGGGCTAGG	19.8766666666667	3	4.02444199030541	20.2470668638541	970.6	3	141.508608572058	14.5794981013866	5.60972911894855
343	AAAAGGGGGCTGGTGGTTTGTTTCGATGGGGGGGGGTTGG	0.88	1	NA	NA	42.8733333333333	3	18.0177754823767	42.0255997878479	5.60643325478031
344	TGCGGCCGGAGTGTGTGGGGTTGAGGTAGAATGGGGTGGG	1.08	2	0.282842712474619	26.1891400439462	52.4133333333333	3	5.65110903569674	10.7818157638579	5.60083064553947
345	TGGGGTGGGATGGTTGGGGGGGGAGTTCTTACGAGGTGGG	1.36	3	0.52459508194416	38.5731677900118	65.9033333333333	3	25.1084773200872	38.0989489455574	5.59867288075206
346	CCGAATGTCATCAGTTTGGGGAAAGGGGTTGGGGTGGGAG	3.47666666666667	3	2.0394198521475	58.6602066773011	167.723333333333	3	27.6809362799262	16.5039268715898	5.59223484545228
347	TATGGAGATGGGGTGGGATGGTTGGGGGAGGTGGTAGGGA	2	3	1.60598879199078	80.2994395995389	96.43	3	5.61099812867551	5.81872667082392	5.59141014298214
348	GGGAGGTTGTTAAGAGGGTGTGGCGGGCGGTGGGCCTGGG	1.4	2	0.735391052434009	52.527932316715	67.4766666666667	3	25.0025885326566	37.0536805799387	5.59088997426718
349	GAGTTTGGGGTAAGGGGTTGGGGAGGGACTGTGCGGTTCT	1051.97666666667	3	154.161974991673	14.6545051688415	50686.7533333333	3	7374.38571989107	14.5489407683988	5.59043414669431
350	GGGAGGTTGTTAAGAGGGTATGGTGGGCGGTGGGCCTGGG	7.32	3	3.64720440885893	49.8251968423351	352.35	3	24.6556707473149	6.99749418115934	5.58902175533667
351	CGGAGTGTCCGGGTGGGTGGGAGTGAGGTTGTGGTGTGGG	2.59	3	1.2810542533398	49.461554183004	124.65	3	29.6459103419004	23.7833215739274	5.58878697469231
352	GGGTGAGGTGGGTGGGTATTGCGGTAGGCGTTTTATCGGG	0.88	1	NA	NA	42.3233333333333	3	10.2393473099282	24.193149507588	5.58780592282668
353	GTTTGGGGTAAGGGGTTGGGGTGGGAGCGCGTTGATGGGT	2.37666666666667	3	0.398036849215413	16.747693515375	114.17	3	10.603942662991	9.28785378207144	5.58610022304676
354	GGACGTGGTTCGGGGGGTGGGTTGGAGGGTTATAGGTGGG	46.79	3	7.86366962683453	16.8063039684431	2241.57666666667	3	200.599004567155	8.94901377009134	5.58216980453304
355	GGGGTTGTACGGTGATATTGGGGTGGGTTGGGATATGGTG	4.11666666666667	3	1.90473970225155	46.2689806214952	197.216666666667	3	96.8009175231998	49.0835379987492	5.58216103199161
356	AGGTGGGATGGATTGAGGATGGGGGCGGGTGGTGGGCATG	2.24666666666667	3	1.16487481444717	51.8490273492807	107.45	3	10.9089825373405	10.1526128779344	5.57973558185444
357	GTTTGGGGTTGGGGGTTGGGGTGGGAGCGTGTGACCTGGA	1.6	2	0.45254833995939	28.2842712474619	76.5133333333333	3	19.1525490035487	25.0316489547121	5.57956736578575
358	TAGGTGGTGGATGGGGGTCTGGGTGGGTAGGGTTTGTGTG	4.00333333333333	3	3.20849393537425	80.1455604173418	191.166666666667	3	29.957563875144	15.6709139713046	5.57748543008492
359	TCGGGTGGGTAGTATGGGTGGGAAGGATGTTTGTGCGGGT	0.88	1	NA	NA	42	3	10.3935172102614	24.7464695482414	5.57674199391619
360	CGGAGTGTCTTGGGTGGGGGGGTTATAGTGTGTTGGGATA	1.77	1	NA	NA	84.3266666666667	3	17.3600758446884	20.5866975784905	5.57416766211805
361	ATGGGGGTGGGTTGGGATAGTGGTATTCAGTTGCGTGGCG	1.36	3	0.52459508194416	38.5731677900118	64.6966666666667	3	13.0270961205225	20.135652718619	5.57201282630414
362	GGTGGGGGTGGCGGGTGGGTAAATGGGGAGGTGCGTTGTA	3.01666666666667	3	0.714446172453414	23.6832985343673	143.406666666667	3	53.9633545411452	37.6295996521397	5.57101299168
363	GGGTTTGGGGAGAGTGGGTTGGGGTGGGGCTGTGCGTTGT	2.24666666666667	3	1.16487481444717	51.8490273492807	106.62	3	7.93147527260849	7.43901263609876	5.56854818628913
364	CTGTTTGGGGTAAGGTGGTTGGGGGGGGTGTGTATGCGTA	1.28	1	NA	NA	60.6466666666667	3	9.81984894656396	16.191902187365	5.56621263708742
365	GTGTATGGTTGGGGGATGGCGGGTGGGAAAGATTTGGTGG	1.65666666666667	3	0.334713808100791	20.2040528028647	78.3866666666667	3	17.3947760357336	22.1909883088965	5.56425302099597
366	CGATATTATGGGGTGGGATGGTTGGGGGAGGTGGTAGGGT	2.72333333333333	3	1.04462114344548	38.3581815218657	128.793333333333	3	23.9892066007472	18.6261244894253	5.56354052998848
367	CGGAGTGTACCGGGTGGGTGGGTTATTGGAGATTTGGGGT	8.09	3	4.74629329055843	58.6686438882377	382.233333333333	3	83.8779210122267	21.944167004158	5.56217008369166
368	TGTGGTGATTGAAGAGCTTCGACATTAGAAGTGGGGGCGC	136.69	3	15.3070604624141	11.1983762253377	6439.65333333333	3	510.180757215846	7.92248791677987	5.55800341876168
369	AGTGGGGTGGGATGGTTGGGGGAGGAGGAGGGTTTTAGAG	1.4	2	0.735391052434009	52.527932316715	65.9366666666667	3	10.355869511216	15.7057825861423	5.55758222319641
370	CGGAGTGTTTGGGTGGGTGGGTAAAACATTTTTTGTTGGG	0.88	1	NA	NA	41.3866666666667	3	4.02574630762215	9.72715763761795	5.55551872282867
371	CGGAGTGTCGGGGGTTGTATTGATCAATGGGTGGGTTGGG	1.4	2	0.735391052434009	52.527932316715	65.8333333333333	3	20.2910628931393	30.8218676857812	5.55531951517307
372	CGGGTGGGTGTGGTGGGTGTGTGCTGTGTGTGTATTGCTG	13.27	3	3.8027884505978	28.6570342923722	620.856666666667	3	124.476729284366	20.0491894453952	5.54801996499685
373	GGTTGGGGGAGGCGGGTGGGACTTATTGAATGGGGTGGGC	5.05	3	1.17656279050461	23.2982730792993	236.093333333333	3	24.4695531903084	10.3643558438648	5.54693010606587
374	GAAGGTGGGGGGGGTGTGACTTGAATCGGATTAAGGGGGG	1.28	1	NA	NA	59.7933333333333	3	12.8375477928354	21.4698647444008	5.54576892455206
375	GGGTTGGGGGGGGGCGGCTGAAGCAAATGTGGGGGCTAGG	7.07	3	3.84203071304746	54.3427257856784	330.006666666667	3	32.2877536123734	9.78397010536356	5.54464114427111
376	TGGGAGTGGCGGGTGGGAGCTGCGGGTGGTTTGGTGTGGT	27.51	3	11.273229350989	40.9786599454344	1281.39666666667	3	209.468037020767	16.3468535910634	5.54161719281694
377	CATAGTTTGGGGATAGGGGTTGGGGTGGGAATGGCGTCTG	37.9233333333333	3	13.8649137513846	36.5603772999506	1765.66333333333	3	58.2562497362587	3.29939737867687	5.54098069623167
378	GCGGACCGGAGTGGCTCGGGTGGGAATTTGTCGGGTGGGT	1.77	1	NA	NA	82.4066666666667	3	31.5752598300209	38.3163900534191	5.54093979016579
379	CCGTGGTTCGGGGTGGGGGTTGGAGGGTGGTGTATATGGG	2.73	2	1.14551298552221	41.9601826198611	127.083333333333	3	18.0623429635619	14.2129911844421	5.54073007547133
380	GGGTTTGGGGTAAGGTGGTTGGGGCGGGTCTGCTGGGGTG	5.66333333333333	3	3.42120349195036	60.4097143958274	263.556666666667	3	78.5792213841123	29.8149245769204	5.54031792859073
381	ATAGGGGGTGGAGAATGTATCGTATGGGGGGGGTGGGTGC	0.88	1	NA	NA	40.95	3	13.4172389111918	32.7649301860606	5.54021611789107
382	CGGAGTGGTCTTAGGGTGGGTGAAGGATTTATGGGTTGGG	7.53333333333333	3	2.15374866995509	28.5895841144481	350.356666666667	3	55.0983496425558	15.7263597027474	5.53939217139147
383	GCGGCAGGGAGTGTATGGGGTTGTATTCTGGGTGGGTGGG	2.65	1	NA	NA	123.206666666667	3	16.4980008889966	13.3905098931307	5.53894415193302
384	AGGTCGGTGTGAGGGTGCGACGTCCAGTGTTTGGTGGGGC	5.61	2	2.92742207411231	52.1822116597559	260.743333333333	3	33.213112370468	12.7378567827115	5.53848578543491
385	GAGTTTGGGGTAAGGGGTTGGGGGGGGACTGTGCGGTTCT	3.31333333333333	3	0.669427616201583	20.2040528028647	153.92	3	49.5217901534264	32.1737202140244	5.53775354292891
386	GGGTTTGGGGTAAGGGGTTGGGGCGGGGCTGTAGCGTAGA	13.9733333333333	3	2.13968066153184	15.3126001540924	648.716666666667	3	51.1223848556905	7.88054130293511	5.53684038338643
387	ATGGGGTGGGTTGGTTGGGGGCCTGGTAGGTGGGCTAATG	1.36	3	0.52459508194416	38.5731677900118	63.0433333333333	3	10.8987721020917	17.2877472142311	5.53466526082553
388	CAGTTTGGGGAATGGGGTTGGGGCGGGAGTGTTGGGTGGA	0.88	1	NA	NA	40.7533333333333	3	14.5431988686579	35.6859124864827	5.53327073240639
389	TGGGGCATGGAGTGTTCGGGTAAGTGATGGGTGGGTGGGT	3.01666666666667	3	0.714446172453414	23.6832985343673	139.67	3	22.0373705328018	15.7781703535489	5.53292307295519
390	GGGATGGGGGGGGGCAACGGATGTAGAGTAGGGGGCTAGG	1.28	1	NA	NA	59.2466666666667	3	41.2714748141296	69.6604165873685	5.53251827211183
391	CGTTGGGGTGGGATGGTTGGGTGGAGGTGGTGGGAGGTTG	2.24	2	0.452548339959391	20.2030508910442	103.62	3	13.1049647080791	12.6471383015626	5.53165994619248
392	GGTTGGGGGAGGCGGGTGGGTTTTATTATATGGGGTGGTG	0.88	1	NA	NA	40.6333333333333	3	10.0106659785118	24.6365856731217	5.52901638614912
393	TCAGTTTGGGGATTAGGGGTTGGGGTGGGAGATGACGTGG	4.22	3	4.67430208694303	110.765452297228	194.693333333333	3	25.3717841968856	13.0316656263965	5.52781667514903
394	AGTGGGGTGGGTTGGTTGGGGTGTGGAGGTGGGTTTTATA	0.88	1	NA	NA	40.5866666666667	3	5.5243943861145	13.611352791018	5.52735852414509
395	CGGAGTGGCCGGGTGGGGTTAAACATCTTGTGGGGTGGGG	1.4	2	0.735391052434009	52.527932316715	64.47	3	17.6857343641705	27.4325025037544	5.52512925120397
396	CGGAGTCGTCTTAGGGTGGGGAGTATTGTTTATGGGCGGG	8.52333333333333	3	4.10529333097324	48.1653499918643	392.313333333333	3	67.778449623264	17.2766112860292	5.52444480334479
397	CAGTTTGGGGTAAGGGGTTGGGGGGGGTGAGATGCGGGAA	3	2	2.99813275223096	99.9377584076987	137.993333333333	3	36.7858972071273	26.6577350648296	5.52349225896089
398	TGGGGTGGGATGGTTGGGGGAGGAGGAGGGCGTTAAATCT	1.525	2	0.346482322781408	22.720152313535	70.0666666666667	3	23.1832921159471	33.0874768543488	5.52184711567814
399	TAGTTTGGGGTATGGGGTTGGGGAGGGAATGCGGTGCGTA	9.00666666666667	3	1.15049264810051	12.7737895792063	413.633333333333	3	92.2636875121157	22.3056702825648	5.52121537327317
400	TGCGGAATGGAGTGTCTGGGTGGGCGGGTTAGATGAGGGG	0.88	1	NA	NA	40.3933333333333	3	7.47091917593366	18.4954262483916	5.52046987086849
401	CGTTGGGGCGGGTTGGTTGGGGGAGGTAGGAGGGTATTTC	1.4	2	0.735391052434009	52.527932316715	64.26	3	13.8885240396523	21.6130159347219	5.52042224852645
402	TCGGGTGGGTATATCTTCGGGTGGGGGGATGCTTAAGTGG	3.23	3	2.29562627620438	71.0720209351202	147.856666666667	3	27.6405252000271	18.6941352210657	5.51652131904156
403	ACGGCACGGAGTGTCTGGGAATAGTTTGGGGGGGTGGGTA	5.5	3	6.88925975704212	125.259268309857	251.693333333333	3	45.7165455096219	18.163590153211	5.51609157510428
404	TTGCGGGTCGTTGATATGTGGGTGGGTGGGTTTGTAATGG	0.88	1	NA	NA	40.2333333333333	3	6.61133370306879	16.4324781352166	5.51474393628393
405	TGGGGTGGGATGGTTGGGGGCAGGTGGTGGGAATTGCTTC	0.88	1	NA	NA	40.21	3	10.4352623349871	25.951908318794	5.51390700216306
406	GGCGTGCGGAGTGTCAGGGCGGGTGGGTGATGTATATGGG	3.60666666666667	3	0.951700232916507	26.3872522989789	164.593333333333	3	29.2209126026778	17.753399855813	5.51209599865704
407	AGGGGTCTAATTGTGATATTGGGGTGGGTTGGGTGATTGG	2.72333333333333	3	1.04462114344548	38.3581815218657	123.746666666667	3	37.8971718381904	30.6248021534779	5.5058722763213
408	TGGGTTTGGGCGGGTGGGAGTTGCTATAGCGTGCATCCAC	1.65666666666667	3	0.334713808100791	20.2040528028647	75.2533333333333	3	9.75992486309876	12.9694253141816	5.50540023103498
409	AGTGATGGTTGGAGGAGAGAATTTGGGAGGTGTTGGGCTG	1.28	1	NA	NA	57.9933333333333	3	33.2862994839218	57.3967688537564	5.50167134835508
410	CGGAGTGGACGGGGTGGGTATGAGAAAGTTCGGGTGGGTT	6.38333333333333	3	2.81620903580209	44.1181572188317	288.463333333333	3	28.4767384602474	9.87187457455508	5.49793415255429
411	CAGTTTGGGGTAAGGTGGTTGGGGAGGGGGTGCTGGTACG	1.65666666666667	3	0.334713808100791	20.2040528028647	74.83	3	9.51541381128535	12.7160414423164	5.49726151893696
412	CGGAGTGTCCCGGGTGGGGTTATTGAAATGGGTTGGGTAT	4.83666666666667	3	1.98333893556632	41.0063184472705	218.266666666667	3	27.4585948900036	12.5802969868679	5.49593489729477
413	TGCGGCCGGAGTGTCTGGGTGGGTGGGAGAGGTTATGGGA	3.64	2	3.90322943214974	107.231577806312	164.2	3	13.3133804873143	8.10802709337043	5.49537186646647
414	TATGTGTGAGGGTGGGGGCGAAGGTCTTTTGGGATGGGGG	1.4	2	0.735391052434009	52.527932316715	63.1533333333333	3	8.56099487988011	13.5558875961366	5.49536015147745
415	TCACGGAGTGGCCGGGTGGGGTTATACAAGAATGGGTGGG	0.88	1	NA	NA	39.6866666666667	3	3.41702111982547	8.60999778219084	5.49500705966966
416	GGTGGGGGTGGCGGGTGGGTTATACTAGGGAGGTGCGTGA	3.245	2	0.841457069611992	25.9308804194759	146.15	3	15.4184662012795	10.5497544996781	5.49308754069428
417	CGGTTTGGGGCATGGTGGTTGGGGTGGGGGTGTTTGCGTG	30.38	3	16.0278725974472	52.7579743168112	1366.44666666667	3	181.84983044626	13.3082274546336	5.491163471536
418	TAGTTTGGGGTGAGGGGTTGGGGAGGGAATGCTGATGGTA	0.88	1	NA	NA	39.5666666666667	3	6.73422106359253	17.0199352913038	5.49063819517082
419	CGACGGGCGGGTTGGGTGGGTAAGGAGTTAGATGGGTGGT	3.52666666666667	3	2.24002976170705	63.5169119576668	158.316666666667	3	47.3109039581081	29.8837165752868	5.48836411024979
420	AGTAACAGTTTGGGGTTAGGGGTTGGGGAGGGAGTTATGT	0.88	1	NA	NA	39.3233333333333	3	10.0962880967875	25.6750566163962	5.48173828626996
421	CAGTTTGGGGTTAGGGGTTGGGGAGGGAGTGGTGTGTAAG	4.36	3	3.3702225445807	77.2986822151536	194.606666666667	3	21.2444918351401	10.9166310687233	5.48008918833551
422	CGGAGTGTCTCGGGTGGGGTTTTTGAACGTTGGGTGGGTA	2.72333333333333	3	1.04462114344548	38.3581815218657	121.003333333333	3	17.2057703498952	14.2192532023045	5.47352940274241
423	ATGGGGTGGGATGGTTGGGGGTTAGGTAGGTGGGAGAGTG	4.14666666666667	3	3.31791098936263	80.0139306116391	184.036666666667	3	41.7448132506702	22.682878366994	5.47189734135789
424	AGAGTGGGGTGGGACGGTTGGGGGAGGTAGGTGGGAGCGG	1.4	2	0.735391052434009	52.527932316715	62.1333333333333	3	27.1529470469291	43.7010950326111	5.47186872187552
425	CGGAGTGTCTGGGTTATTGCTTGCATGTGGGTGGGTGGGA	0.88	1	NA	NA	38.9333333333333	3	9.64630671984534	24.7764727393288	5.46735853440893
426	TTGGTGGTGGTTGGGGGTTAGGGAGGGAGGGCTTATCTTG	0.88	1	NA	NA	38.9333333333333	3	9.64630671984534	24.7764727393288	5.46735853440893
427	CCCGGGTGGGATTTGGGTGGGGTGTGGTGTACTGCGTGTA	0.88	1	NA	NA	38.75	3	11.9695906362749	30.8892661581288	5.46054897641166
428	CAGTTTGGGGTAAGGGGTTGGGGGGGGTGTGCGTGAGTGG	0.88	1	NA	NA	38.7266666666667	3	11.4936518710692	29.6789082571938	5.45967999516212
429	GGTTGGCTTATGGGTTGGAGTGGGGGTTAGGTTTGGGTTG	32.9633333333333	3	1.980816330035	6.00915056133584	1448.13	3	236.302101556461	16.3177409180433	5.45718517133948
430	TGCGTACGGAGTGTGTGGGTTGGGTATTTGTTGGGTGGGG	2.80333333333333	3	0.96914051268809	34.5710052088498	123.103333333333	3	21.4883604151953	17.4555471678498	5.4565827169748
431	TAGTTTGGGGTGAGGGGTTGGGGAGGGAATGCTGTTGGTA	0.88	1	NA	NA	38.64	3	12.4691098319006	32.2699529811092	5.45644776019848
432	TAGTGATTGGGGTGGGATGGTTGGGGGTGGTTAGGAGGGC	1.95	3	0.685492523664555	35.1534627520284	85.61	3	8.6667871786493	10.1235687170299	5.45623329683538
433	GGCGGTAGTGGAAAGGGTGGTGTGGGTTGGGACAGGAAAG	0.88	1	NA	NA	38.5833333333333	3	7.59104955413501	19.6744264901987	5.45433045367651
434	CGGAGTGGCTTAGGGGGGGTTTGTAATGATGATGGGTGGG	7.79666666666667	3	5.10049344018138	65.4188983349472	341.686666666667	3	24.1912739088568	7.07995841478257	5.4536726857849
435	ATGGGGGTGGGTTGGGATAGTGGTATTCAGTTGTGTGGCG	77.2133333333333	3	11.4984448223807	14.8917865943456	3374.68666666667	3	193.556666207427	5.73554481722037	5.44975975051872
436	GGAGAGGGTTGGCGCGGTTTGGTGATCGATTTGTGAGTTA	2.88	2	1.35764501987817	47.1404520791032	125.623333333333	3	46.5899284538336	37.0870022452041	5.44689183403902
437	GGAGGGGGATGGTTGGTTGGTCTCGTGTGGTGGTGGGTGC	2.73	2	1.14551298552221	41.9601826198611	118.93	3	29.2954535721842	24.6325179283479	5.44506791832197
438	CGGAGTTGTCCGGGATTACTTGTTAAGTGGGTGGGTGGGG	1.36	3	0.52459508194416	38.5731677900118	59.23	3	1.84518291776181	3.11528434536859	5.44464952954466
439	TGGGGTGGGATGGTTGGGGGCGGAGGTAGGGTAGTAATTG	2.08333333333333	3	0.419563264995082	20.1390367197639	90.5133333333333	3	30.5256061910871	33.724982902431	5.44116473412915
440	TGCGATGGAATGTAAGGGGGTTTAGTTTGATTTGGGTGGG	1.77	1	NA	NA	76.8866666666667	3	5.36965858629143	6.98386185679108	5.44091216889511
441	AGTGGGGTGGGATGGCTGGGGGAGGTAGGTGGGCTGAGTG	1.08	2	0.282842712474619	26.1891400439462	46.8566666666667	3	3.31435262658235	7.07338541633851	5.43915110856227
442	GGGTGGTGTGGGTGGGGTTTGCGGGTAGCGTTTTATCTAG	1.4	2	0.735391052434009	52.527932316715	60.65	3	8.24749658987501	13.5985104532152	5.43700891306291
443	CGGGAGTATAGTGTGGGTGGGTGGGGTTGTGCTTGGCGGA	6.72	2	1.35764501987817	20.2030508910442	291.04	3	46.1218787561825	15.8472645533887	5.43661240487273
444	TGGGGTGGGACGGTTGGGGGAGGTGGAGGGACGTTTTGTG	2.285	2	0.51618795026618	22.5902822873602	98.94	3	23.5347232828432	23.786864041685	5.43628782910055
445	GGGTGGGGGGGGGCGCGGCCTTCCGAAAGAGGGGGCTAGG	211.81	3	26.1991622003453	12.3691809642346	9158.64333333333	3	1054.2978839177	11.5115071691953	5.43429129948365
446	TGGGAAGTTTGTGGGTGGGTGGGGTATGAGTACTGCGTAT	1.36	3	0.52459508194416	38.5731677900118	58.8	3	14.7970301074236	25.1650171894959	5.43413759847339
447	TCGGGAGGTACGTGGGTGGGTGGGCTTGATGTGTTGCGAG	1.08	2	0.282842712474619	26.1891400439462	46.61	3	23.0107301057572	49.3686550220064	5.43153629537548
448	CGGAGTGTACGGGTGGGTGGGAAGATATGTATATGGGTTA	1.08	2	0.282842712474619	26.1891400439462	46.6033333333333	3	15.919686973472	34.1599749091023	5.43132993075763
449	GGTGAGGCACGGAGTGTATGGGTGTTATGGGTTGGGTGGG	1.6	2	0.45254833995939	28.2842712474619	68.84	3	4.75639569422057	6.90934877138375	5.42710328715284
450	CGGGAGGGTACAGTAAGGGAGGGTAGGATTATGGGTGGGA	1.08	2	0.282842712474619	26.1891400439462	46.4466666666667	3	9.63696183106135	20.748446600534	5.42647184506934
451	TGCTTGGGTAGTTGGGACGGGGTGGTGGGTATGTAGGTCT	1.6	2	0.45254833995939	28.2842712474619	68.7566666666667	3	6.1571773836177	8.95502601001266	5.42535579421784
452	CTGGGAGGTACGTGGGTTGGGTGGGTGGAGTGTGTGCGTT	0.88	1	NA	NA	37.77	3	11.9549654955587	31.6520134910213	5.42359344980288
453	TGGTGGGGTGGGTTGGTTGGGGGTTTAGGTTGGTGGGTAC	1.36	3	0.52459508194416	38.5731677900118	58.1466666666667	3	10.3816247925521	17.8542045274343	5.41801793311011
454	GGGTTTGGGGTAAGTGGGTTGGGGTGGGGCTGCTCGTGGG	0.88	1	NA	NA	37.5966666666667	3	7.85193818960219	20.8846658115139	5.41695742376158
455	ATCGGGTGGGAATGTCATCGGGTGGGGTGATTGCTAAGTG	0.88	1	NA	NA	37.4766666666667	3	6.04011865225621	16.1170114353541	5.41234530532581
456	CGGGTTGGGTTGGGTGGGGTTGTGCGTTTAGTGTTATCGT	0.88	1	NA	NA	37.3966666666667	3	20.954239030166	56.0323710584705	5.40926234796159
457	CAGTTTGGGGAGGGGGGTTGGGGTGGGAGTGCAAGTAGGG	8.71333333333333	3	0.972231111070476	11.15796990517	369.693333333333	3	41.7732933024598	11.2994445763497	5.40696048216679
458	TAGTTTGGGGTTGGGGGTTGGGGTGGGAATGTGCGAGGTA	7.07333333333333	3	5.65876606101837	80.0014051981862	299.796666666667	3	44.104317626887	14.7114102759271	5.40545028191378
459	TGCTGTGGAGGGGAGTGGCTGGGTGGGTGGTGTGTTGGGG	1.65666666666667	3	0.334713808100791	20.2040528028647	70.2033333333333	3	12.4851204773255	17.7842274497776	5.40518427676247
460	TGCGGAGCGGAGTGTCTGGGTGGGTGGGTTTAGGTTAGGG	1.65666666666667	3	0.334713808100791	20.2040528028647	70.1266666666667	3	12.2134120266752	17.4162164084159	5.40360789778711
461	GGGGTTTGGATGAGATATTTGGGGTGGGTTGGGATATGCG	1.965	2	0.96873629022557	49.2995567544819	83.08	3	6.15870928036061	7.4129866157446	5.40189999858604
462	CGGCATGGAGTGTCTGGGTGGGTGGGGTCGGTTGATTGGG	1.65666666666667	3	0.334713808100791	20.2040528028647	70.0066666666667	3	14.3939929600279	20.5608889058584	5.40113705886385
463	CATAGTTTGAGGATAGGGGTTGGGGTGGGAATGGCGTCTG	1.08	2	0.282842712474619	26.1891400439462	45.6333333333333	3	16.6401482365192	36.4648975234168	5.40098482326064
464	GGATGGGTATTATGGGGTGGGATGGTTGGGGGAGGAGGTG	1.4	2	0.735391052434009	52.527932316715	59.0966666666667	3	5.48402528562126	9.27975399450831	5.39957802554646
465	AATATGGGGTGGGATGGTTGGGGGTAGGTAGGAGGGTATG	1.4	2	0.735391052434009	52.527932316715	58.97	3	10.6127234958798	17.9968178665081	5.39648246187695
466	GGGCGGGAGAGGGCGCGATAACATCGGAGTGGGGGTCAGG	3.60666666666667	3	0.951700232916507	26.3872522989789	151.783333333333	3	42.4525315303261	27.9691653872798	5.39520347983595
467	GGGAGGGGGGGGGCAGGATTTATCCAAGAAGGGGGTTAGG	5.72333333333333	3	3.14516030328079	54.9532959222037	239.906666666667	3	58.7510138919605	24.4891126654645	5.38947380490984
468	GGGATGGGAATGGAGGGTTGTGGTCGGGAGCGGCGTTGGA	2	3	1.60598879199078	80.2994395995389	83.8233333333333	3	19.7063957468973	23.509439392648	5.38927998795994
469	TGTAAGGCGGTGGTTGGGGGTCTGGGAGGGGGGGTAGGTG	2.24	2	0.452548339959391	20.2030508910442	93.6566666666667	3	9.26964041014177	9.89746991864801	5.38581105461277
470	TAGTTTGGGGTGAGGGGTTGGGGAGGGAATGCTGGTGATA	0.88	1	NA	NA	36.7	3	8.96058591834262	24.4157654450753	5.38213272909328
471	GGTGTCAGGGAGTGTATGGGTGAAATATGGGTGGGTGGGG	3.90333333333333	3	1.37609350457494	35.2543169404339	162.736666666667	3	60.1033129979815	36.9328647495841	5.38168886517643
472	GGGAGTAGAGGAGGGGGGTGGTAGGTGGGGTTTGGTGGTA	0.88	1	NA	NA	36.5666666666667	3	11.2812159510105	30.8510919353067	5.3768817859321
473	TTCGTGGAGGTTGGGTTAGGTGGCATTGGGGTGGGTTTGG	2.65	1	NA	NA	109.953333333333	3	2.95041240055239	2.68333147446104	5.3747551715412
474	CGGAGTGTCCGGGTGGGTAAGTTCATTTGTCTGGGTGGGG	8.41666666666667	3	1.04289660721154	12.3908507787509	348.056666666667	3	64.0094948686	18.3905383803212	5.36992941629968
475	CAGTTTGGGGATAAGGGGTTGGGGTGGGTATGCGGAGTAG	3.765	2	2.82135605693432	74.9364158548293	155.303333333333	3	24.1650663837974	15.559914822904	5.36629512003648
476	TAGTTTGGGGTAAGGTGGTTGGGGTGGGTATGGTCGCGTG	0.88	1	NA	NA	36.1866666666667	3	9.84712309932872	27.212020355551	5.3618108860604
477	CTGGGAGGGACGTGGGTTGGGTGGGGTGGTGCTGGGCGTA	1.4	2	0.735391052434009	52.527932316715	57.4533333333333	3	12.9079871913995	22.4669073881402	5.35889186544426
478	CAGTTTGGGGCTAGGGGTTGGGGTGGGAGTGTAGTCGGTA	4.38	3	1.20449159399308	27.4998080820339	179.666666666667	3	12.0356401297701	6.69887205738597	5.3582480922049
479	GTTTGGGGATGAGGGGTTGGGGTGGGAGCGAAGTCGGTTT	0.88	1	NA	NA	35.9966666666667	3	3.88084183307351	10.7811144543203	5.35421598352081
480	TCAGGTGGCGGTTGGGGGTCTGGGAGGGAGGGGTTGTGCA	2.805	2	1.46371103705615	52.1822116597559	114.713333333333	3	2.2003257334616	1.91810809565433	5.35388850703303
481	CTGGGTGGGTGTGGTGGGTAATGTGGTGTGTTGTCTGCTG	0.88	1	NA	NA	35.9066666666667	3	6.65118285219504	18.5235318943419	5.35060439514322
482	TCAGTGGTGGTGGTTGGGGGTCAGGGTGGGAGGGCAGATT	0.88	1	NA	NA	35.8633333333333	3	6.75819749144203	18.8443093915104	5.34886225238992
483	GGGAGGTTGTTAAGGGGGTATGGCGGGCGGTGGGCCTGGG	11.6966666666667	3	4.84422680448937	41.4154471743178	476.02	3	63.3634310939678	13.3110858984849	5.34685283756691
484	TGCGATGGAGTGTAAGGGGGTTTAGTTTGATTTGGGTGGG	76.19	3	6.31437249455558	8.2876656970148	3100.11333333333	3	157.178152531875	5.0700776272225	5.34657549276338
485	GGCGGAAGGGAGTGTATGGGAGGGTGGGTTGATTTTGGGG	7.08333333333333	3	2.9899888517072	42.2116073182193	288.153333333333	3	15.9690586238931	5.54186149407482	5.34626446315324
486	TGGGGTGGGTTGGTTGGGGGAGGTTGGAGGGACTTTACAT	1.28	1	NA	NA	51.9266666666667	3	2.79975594174445	5.39174979152223	5.34225990200349
487	GTGGGAGATCTTTCGTGGGTGGGTGGGGTAGTGCGTGCGG	2.165	2	0.558614357137373	25.8020488285161	87.7866666666667	3	8.66726215902885	9.87309632331658	5.34156290497374
488	CGGGTGGGTGTGGTGGGGTGTGCTTGCGTAGATGTTGCTG	4.93666666666667	3	2.00599933532724	40.6346928155417	200.076666666667	3	13.0331973564944	6.51410160596493	5.34087188210983
489	GGCGGAAGGGAGTGTGTGGGTATAGAGATGGGTGGGGGGG	2.605	2	0.0636396103067892	2.44297928241033	105.223333333333	3	31.1377782337362	29.5920849942055	5.33602747581399
490	ACTTCTACTCGTGGCGGAGGGTGTAGGTGGGGTTGGCCTG	10.87	3	4.82594032288009	44.396875095493	438.546666666667	3	107.126144490191	24.4275359118432	5.33430652555317
491	CGGAGTGTTCGGGTGGGTGGGAGTAGGTTTATCGTTGGGG	3.90333333333333	3	1.37609350457494	35.2543169404339	157.4	3	23.5767427775764	14.9788708879138	5.33358506061479
492	TGGGTGGGAGGGTTGGTGAGGTTTGGCGGGTGGGTGTTGC	1.28	1	NA	NA	51.6	3	13.6887581613527	26.5286010878928	5.33315535031062
493	CGGAGTGTCCGGGTGGAGATTGCATGTTGGGTGGGTGGGG	2.285	2	0.51618795026618	22.5902822873602	92.05	3	14.63321905802	15.8970331971972	5.3321516511792
494	CGGGAAGTTGGCCTAGGGTGGGGTATTTATTATGGGTGGG	3.65666666666667	3	1.82209586282757	49.829421955175	147.076666666667	3	16.7389675109707	11.3811169985976	5.32989545477143
495	TCCTTGGTTGGCGGGTTGGTTGGTGTCGGGATGCTCGGCT	1.77	1	NA	NA	71.1733333333333	3	17.7356261049147	24.9189201549008	5.32951553933781
496	GAGTTTGGGGTAAGGGGTTGGGGTGGGACTGTGGGAGATA	2.29666666666667	3	1.35883528557855	59.1655421877452	91.91	3	20.643810210327	22.4608967580535	5.32260845096736
497	GAGTTTGGGGTTAGGGGTTGGGGAGGGACTGTGCGGTTCT	0.88	1	NA	NA	35.2066666666667	3	10.2257387671177	29.0448932980051	5.32220130671298
498	GGTCGTAGGCTATGGGTAGGTTGGGCCGGGGGAGGGTGGG	3.84	1	NA	NA	153.573333333333	3	9.23267205814943	6.01189793680506	5.3216776052538
499	CGGTTTGGGGCTAGGTGGTTGGGGTGGGGGTGCTTTGAGA	2.24666666666667	3	1.16487481444717	51.8490273492807	89.7766666666667	3	28.6631441634258	31.9271646271405	5.32048253537637
500	TGCGGGAGAAAATCGTGGGTGGGTGGGGTGCTTGAGGCGT	3.60666666666667	3	0.951700232916507	26.3872522989789	143.9	3	34.1498286964957	23.7316391219567	5.318256688522
501	TAGTTTGGGGATGAGGTGGTTGGGGGGGGAATGGTGCGTA	8.68	3	4.13227540224511	47.6068594728699	343.9	3	62.9834319484101	18.3144611655743	5.30815026296967
502	TAGTTTGGGGTTAGGTGGTTGGGGAGGGTATGTGTAGTAT	15.5166666666667	3	3.22343502080208	20.7740173198845	614.353333333333	3	97.6340930891117	15.8921727598307	5.3071780600203
503	CGGAGTGTCATAGGGGTGGGTTGAGTTATATGGGTGGGAA	4.97	2	2.02232539419353	40.6906517946383	196.73	3	31.9388055506151	16.2348424493545	5.30682731365668
504	GAGTTTGGGGTGAGGGGTTGGGGAGGGAATGCTGGTGGTA	1.95	3	0.685492523664555	35.1534627520284	77.16	3	35.6171700167209	46.160147766616	5.30630711429949
505	GGTTGGGTTGGGTGGCTTATGGGTTGGGTTTGGTGGGCAG	1.08	2	0.282842712474619	26.1891400439462	42.6633333333333	3	11.9575763988081	28.0277593534061	5.30389347193705
506	CGGAGTGGCATGGGCGGGTGGGTTATACGGTACGTTGGGT	0.88	1	NA	NA	34.74	3	8.88993250818025	25.5899035929195	5.3029504200731
507	GGTGGGGGTGGCGGGTGGGGATATGTGGGTCGGTGCGATA	3.69	2	0.212132034355964	5.74883561940282	145.65	3	11.4528642705657	7.86327790632728	5.30274107496732
508	CGGGGCGTGTTCTAGGGTGGGGATGTTCTCATGGGTGGGT	0.88	1	NA	NA	34.7133333333333	3	8.48342108664502	24.4385089878385	5.3018425720318
509	TCGGGCGGGATAGTGCTTCGGGTGGGGGGATGCATGCGGG	1.08	2	0.282842712474619	26.1891400439462	42.59	3	5.2434625964147	12.3114876647445	5.30141151238687
510	CGGTTTGGGGTATGGTGGTTGGGGTGGGGGTGCTTAGGTT	9.02666666666667	3	5.52045589904795	61.1571923823628	355.273333333333	3	51.5424527291177	14.5078304204606	5.29859226134684
511	GGTGGTGCTTGTTGTATGGGGTGGTGGTGGGAATTAGGTG	5.64	3	2.10864885649555	37.3873910726162	220.73	3	29.0177101095176	13.1462465951695	5.29044375060545
512	GCGTGTAGGTGGGTCCTTATTGGGGTGGGATGGTTGGGGG	1.78666666666667	3	0.847899365097848	47.4570540166706	69.86	3	4.6193181314995	6.61225040294804	5.28912423765825
513	GAAGGGGGTGGATGAGTTGGTTCGTATGGTGGGTGGGTGC	1.92	1	NA	NA	74.79	3	16.8449487977851	22.5229961195147	5.2836671674915
514	TCGGGTGTGTAATGGGCGGGTGGGGTGATGATACTGCGTG	1.92	1	NA	NA	74.7433333333333	3	28.301032372218	37.864289843756	5.28276668905957
515	GGTTGGGGGAGGTGGGCGGGTAATTTGGGGTGGAGCGTTA	1.36	3	0.52459508194416	38.5731677900118	52.87	3	8.3399520382314	15.7744506113701	5.2807707701306
516	ATATGGACTTTAGCATTGGGTGGGCGGGTGAGTTTGGGGG	1.77	1	NA	NA	68.7533333333333	3	13.7518083659326	20.0016605729651	5.27960839525854
517	CGTGGGGTGGGATGGTTGGGGGTCTGGTAGGAGGGTTTCG	1.28	1	NA	NA	49.7133333333333	3	19.9502238918097	40.1305294860058	5.27941712546508
518	CGGAGGGTCCTAGGGTGGGCGTTGTTTTATATGGGTGGGT	6.12	3	3.52552123805828	57.6065561774229	237.576666666667	3	30.8885939034676	13.00152676475	5.27871768723237
519	GGGTGGGGGGGGGCGCAATGTAATTGGAGGTGAGGGGAGG	1.36	3	0.52459508194416	38.5731677900118	52.7766666666667	3	1.1807765806169	2.23730799081077	5.27822167745349
520	CGGAGTGGACGGGGTAATATTTGTTGGGTTGGGTGGGTGT	2.24	2	0.452548339959391	20.2030508910442	86.78	3	9.3280383789948	10.7490647372607	5.27579194875914
521	GGTTGGGGGAGGTGGGAGGGTAAAGTGTGGGGAGGTGCGT	1.72	2	1.1879393923934	69.0662437438023	66.4733333333333	3	8.02093718547486	12.0663983333791	5.27229523022077
522	CGGTTTGGGGTTAGGTGGTTGGGGTGGGGGTGAGGAGTAT	1.845	2	0.106066017177982	5.74883561940282	71.2833333333333	3	16.1377208221401	22.6388414619688	5.27187207998214
523	GAGTTTGGGGTAAGGGGTTGGGGAGGGACTGTGCGGTTCG	5.59	3	3.92615588075665	70.2353467040545	215.96	3	50.3867482578505	23.3315189191751	5.27177202860607
524	CGGAGTGTCTCGGGTTAGGTGTGAACAGGGTGGGTGGGTA	3.57666666666667	3	3.56202657673035	99.590677820979	138.08	3	3.83062658060009	2.77420812615881	5.27074488914359
525	GGCGGAAGGGAGTGTCGGGTTGTTGAGAGGGTGGGCTGGG	1.28	1	NA	NA	49.4	3	39.2189737244615	79.3906350697601	5.27029532647204
526	TTGGGTGGGTGGGTGATACTTTAGTTGGGTGAGGCGTATA	1.77	1	NA	NA	68.2733333333333	3	29.4002318584962	43.0625405602424	5.26950092539194
527	GGGGTTGTAAGGTGATATTTGGGTGGGTTGGGATATGGTG	1.36	3	0.52459508194416	38.5731677900118	52.4233333333333	3	18.2939889945669	34.8966535154197	5.26853053364002
528	AGGGGGGGGGGTGGTTTTAGTTGCGTATGGTGGTGGGTGC	2.59	3	1.2810542533398	49.461554183004	99.6333333333333	3	13.8787655550965	13.9298416411139	5.26560448815775
529	CGTCGGATATGGGGTGGGATGGTTGGGGGTGGTTGGAGGC	1.92	1	NA	NA	73.85	3	20.4700366389511	27.7183976153705	5.26541970493099
530	TAGTTTGGGGTGGGGGGTTGGGGCGGGAATGCGAGCGGTT	1.4	2	0.735391052434009	52.527932316715	53.8366666666667	3	7.58954763693683	14.0973580031023	5.26509035499926
531	TGTGGCACGGAGTGTTGGGGTGGGTGGGTGTTCTTGAGGG	1.28	1	NA	NA	49.2166666666667	3	19.255753252816	39.1244563213328	5.26493123530016
532	GGGGTGGCTTTAAGATTGGGGTTGGGGCTTGGGATGACGG	0.88	1	NA	NA	33.82	3	12.2204418905373	36.1337725917722	5.26422932577269
533	TTGGGAAGTATGTGGGTGGGTGGGGGTAATGGTTGGAGTA	1.845	2	0.106066017177982	5.74883561940282	70.71	3	4.75595416294144	6.72599938189992	5.26022153791093
534	CGGAGTGTATGGGTGGGTGGGTTTGATAGTTTACATGGGG	7.00333333333333	3	1.63096086198699	23.2883511944834	268.213333333333	3	22.2916180061774	8.31115207030875	5.25919539140574
535	TAGTTTGGGGTGAGGGGTTGGGGAGGGAATGCTGGCGGTA	3.84	1	NA	NA	146.986666666667	3	34.4540655559447	23.4402659351946	5.25843517126198
536	GGGGTTGTAAGGTGATATTGGGGCGGGTTGGGATATGGTG	0.88	1	NA	NA	33.6833333333333	3	8.41501237867975	24.9827185908355	5.25838758190864
537	CGGAGTGGCTTGGGTGGGTGGTACTGTTGTAGGGGGGGTA	2.36	2	2.09303607231218	88.6879691657704	90.24	3	3.13813638964274	3.47754475802609	5.25690830303695
538	CAGTTTGGGGTTAGGGGTTGGGGTGGGAGTGTGGTCGGTA	2.59	3	1.2810542533398	49.461554183004	99.01	3	7.99608028974197	8.07603301660637	5.25655024158015
539	ATAGGGGGTGGAGAATGTATCGTATGGGGGGGTTGGGTTC	0.88	1	NA	NA	33.6366666666667	3	4.84113967298335	14.3924477444753	5.25638741021052
540	CGGAGTGTCCTGGGAGTGATAAGTTTGGGTTGGGTGGGTG	2.36	2	2.09303607231218	88.6879691657704	89.79	3	5.41342774958713	6.02898735893432	5.24969601485742
541	GGCGTTATGGAGTGTCTGGGTGGGTGGGTGAGTATGGGTG	1.4	2	0.735391052434009	52.527932316715	53.2566666666667	3	16.682812512683	31.3253035851844	5.24946340084763
542	TGCGTACGGAGTGGTCGGGTGGGTGGGTTTCGGAATGGGG	0.88	1	NA	NA	33.4666666666667	3	5.40600900233558	16.1534133535924	5.24907752947968
543	GGCCTGTTGTTGGGCGTAGGGGGTGGGTTGGAGGGAGGTT	1.77	1	NA	NA	67.29	3	29.2980903814566	43.5400362334026	5.24857085572443
544	AGCAGTTTGGGGAATGGGGTTGGGGTGGGTGCAGCTAGTA	1.28	1	NA	NA	48.66	3	17.600193180758	36.1697352666625	5.24852060493843
545	GGTTGGGGGTGGCGGGTGGGATCGGTGAACTTGGGGTGGG	1.845	2	0.106066017177982	5.74883561940282	70.1166666666667	3	8.86181320799154	12.6386687064296	5.2480646908746
546	CGGGATAGTATATGGGTGGGTGGGTAGGTGCATTGGCGTG	1.92	1	NA	NA	72.9166666666667	3	15.5641682506112	21.3451450294096	5.2470703950521
547	CGGAGTGTGTGGGTGGGTGGGGTATGAGGAGTTTCATGGG	2.605	2	0.0636396103067892	2.44297928241033	98.9233333333333	3	31.5014195447337	31.8442762523844	5.2469555761677
548	CGGAGTGTCCGGGTGGGGTGTGTCATAGAGCGGGTGGGGT	3.47666666666667	3	2.0394198521475	58.6602066773011	131.866666666667	3	28.1501053876062	21.3474004456063	5.24523136312671
549	CGGAGTGGCCGGGTGGGTGGGATTTTGCGATAGAAGGGGA	3.69	3	1.69997058798086	46.0696636309177	139.876666666667	3	16.9023203535294	12.0837311585416	5.24439069487774
550	CCGGTTGGCGGGTAGAATTTGGGGTGGGATGGTTGGGGGT	8.36666666666667	3	4.02219260271476	48.0740151718895	317.02	3	29.3388394453496	9.25457051458885	5.24377709069507
551	GGTGGTGGTTGGGGGTCTGGGTGGGTATGGGATGTGCGTT	1.28	1	NA	NA	48.47	3	17.4860830376617	36.076094569139	5.2428763671664
552	CGTCGGCGAAATTAATAGGTGATGCGGTGGAGGTTTGTCT	4.915	2	5.70635172417544	116.100747185665	186.09	3	99.1155633591415	53.2621652744057	5.24266530395233
553	CGGAGTGTCTTGGGCGGGTAGAGCTTTAGATGGGTGGGAG	5.61	2	2.92742207411231	52.1822116597559	212.226666666667	3	13.9928350713261	6.59334441383085	5.24146136383907
554	TGGTTTGGGGTAAGGTGGTTGGGGCGGGTATGCAAGGCGG	3.92	3	2.65209351268012	67.655446752044	148.176666666667	3	29.65077458235	20.0104208370751	5.2403208202265
555	CGGAGTGGCCGGGTGGGTGATTGATATATAATGGGTGGGT	0.88	1	NA	NA	33.2433333333333	3	4.91326096735491	14.7796880598263	5.23941771547244
556	GCGGAGTGGAGTGGCAGGGTTTAGTTTTGGGTTGGGTGGG	1.77	1	NA	NA	66.6066666666667	3	10.8434603947879	16.2798424503872	5.23384531856619
557	CGGAGTGGCCGGGTGGGTTGGGTTAGAGTAGTAGTTGGGG	6.59333333333333	3	1.88216187755818	28.5464389922879	248.02	3	24.5620581385193	9.90325705125363	5.23330463180678
558	ATAGGGGGTGGAGAATGTATCGTATGGTGGGGTTGGGTGC	1.845	2	0.106066017177982	5.74883561940282	69.3633333333333	3	7.64464736487782	11.0211649260577	5.23248050916717
559	CGGGTTGGGAGGGTGGGTGATGTGGTTGTGCGGTATCCTG	1.28	1	NA	NA	48.0133333333333	3	1.05267912173337	2.19247248347688	5.22921938346912
560	ATGCCAAGGGTAGGGGTAGGATGGGCCGGGGGTGGGATTG	1.77	1	NA	NA	66.36	3	17.2137822688682	25.9399973913022	5.22849262087287
561	GGCCGTGTAGGTTGGGTTGGGTGGCTTGGGTTGGGTTTGG	1.95	3	0.685492523664555	35.1534627520284	73.0933333333333	3	25.887202114816	35.4166391574462	5.22819379835501
562	ACTGAGGAGCGGAGTGTACGGGTTATATGGGTGGGTGGGT	1.28	1	NA	NA	47.94	3	14.9872579213144	31.2625321679482	5.22701419364913
563	GTTTGGGGTGAGGGGTTGGGGTGGGTGCCAGGAGTCGAAC	0.88	1	NA	NA	32.9433333333333	3	10.9734649647836	33.3101233373984	5.22633920591497
564	CGGAGTGGCCGGGTGGGCGGGTTATGTTGAGTTAATGGGG	0.88	1	NA	NA	32.94	3	16.7106463070702	50.7305595235891	5.22619322108906
565	GGGGTTGTAAGGCGATATTGGGGTGGGTTGGGATATGGTG	0.88	1	NA	NA	32.8933333333333	3	20.3725657032523	61.9352423082256	5.22414788094167
566	CGGAGTGTCAGGGTGGGTGGGTAAGGTTTCTATAATGGGG	1.28	1	NA	NA	47.82	3	12.6778113253037	26.5115251470175	5.22339841471163
567	CGGAGTGTATGGGTGGGTGGGGAGATAGGCATGCCTTGGG	9.26666666666667	3	1.17330018892581	12.6615128301346	345.89	3	24.494187065506	7.08149615932984	5.22211901732474
568	GGACGGGTCCAGGTGTGGTTTGCTGAGGTGGGCCCTTAAT	3.01666666666667	3	0.714446172453414	23.6832985343673	112.036666666667	3	30.6807469487516	27.3845588784192	5.21487186416348
569	TGGTGGTGGAGGGGGTTTGGGCGGGATGGGTTTTGCTCGA	1.28	1	NA	NA	47.51	3	20.9472838334711	44.0902627519914	5.21401549141084
570	GAAGGGGGTGGATGAGTTGGTTCGTGTGGTTGGTGGGTGC	1.845	2	0.106066017177982	5.74883561940282	68.4566666666667	3	28.8772580646663	42.1832663943121	5.21349832408195
571	TGTGGTACGGAGTGTCTTGGGTGGGATTTTGGGTGGGGTG	0.88	1	NA	NA	32.5566666666667	3	18.0577305698511	55.4655387627246	5.20930566201573
572	GGTAAGTAGAGGGTGTGGGTGGGGTGGGCCTGTTCACTTA	6.31	3	4.34569902317222	68.8700320629512	233.256666666667	3	5.09788518243922	2.18552603674317	5.20813449963962
573	TGGGGTGGCAGGGCAATTAACGGGGGAGGGGGGTGGTCTG	5.68666666666667	3	3.54192508861118	62.2847319216503	209.673333333333	3	75.7010682443341	36.1042899642304	5.20441633726275
574	GTGGTCGGGTTGGGGGATGGAGGGTGGGTGTAGTTGTGGG	2.73	2	1.14551298552221	41.9601826198611	100.583333333333	3	24.9967484552158	24.8517797400654	5.20334650888874
575	TGGTGTGCAGGTGGGGGTTGGCGGGCGGGAATATTAGGGT	1.845	2	0.106066017177982	5.74883561940282	67.9033333333333	3	14.0217771103856	20.6496153017313	5.20178967583212
576	TTACGGTTTGGGGCTAGGTGGTTGGGGTGGGGGTATATAG	3.01666666666667	3	0.714446172453414	23.6832985343673	111.02	3	5.99302094106136	5.39814532612265	5.20172049651217
577	TGGGGTGGGTGGGATAGGGGGAGTTGGCGAAAGGTGGGGT	13.02	3	4.98490722080161	38.2865377941752	479.13	3	93.6227317482245	19.5401523069364	5.20161579484935
578	CGGAGTGTCCGGGTTGGGTGGGGTTTAGTAGTGGATGGGG	0.88	1	NA	NA	32.3466666666667	3	6.51626682490314	20.1450952954549	5.19996971576206
579	GGGAGGGGGGGGGCAGGATCTATCCAAGAAGGGGGTTAGG	823.036666666667	3	71.8965536958019	8.73552256025069	30206.6266666667	3	5946.83356088207	19.6871819766769	5.19776456465662
580	CGGAGTGGCCTGGGGTGTATTATGTTGGGTGGGTGGGTTG	1.92	1	NA	NA	70.4133333333333	3	21.5762701441499	30.6423075328771	5.19667042462913
581	GGCGAGCGGAGTGTCTGGGGAGTTAAATGGGTGGGTGGGT	2.67333333333333	3	0.815924833139263	30.5208790451096	97.9966666666667	3	12.0626752146169	12.3092709424983	5.19602103606171
582	TGGGAGAGTATCGTGGGTGGGTGGGATTTGCAGATGCGGG	1.08	2	0.282842712474619	26.1891400439462	39.52	3	17.0186867883512	43.0634787154636	5.19347972942121
583	ATGGGTGGGTGGGTGATGGTTTATCCTGGGTGGTGCGGGG	2	3	1.60598879199078	80.2994395995389	73.01	3	9.32275173969574	12.7691435963508	5.19002217480265
584	CGATGTAGGGCAGGATCTTGTTGGGCCGGGGGTGGGAGGG	1.6	2	0.45254833995939	28.2842712474619	58.2933333333333	3	7.8053336465095	13.3897535107093	5.18718709006339
585	TGGGTGGGTTGGTTGGTGTGGTTTGGGAGGTGGGAGAGGC	1.28	1	NA	NA	46.5133333333333	3	17.2599111623824	37.1074483926811	5.18342861758309
586	CGGAGTTGGCCGGGTATGAGATTTAGATGGGTGGGTTGGG	1.845	2	0.106066017177982	5.74883561940282	66.9433333333333	3	17.7659515178144	26.5387912928563	5.18124766804472
587	TCGCGCATTGGGGTGGGTTGGTTGGGGGCGGTGGTAGGGA	2.65	1	NA	NA	96.1066666666667	3	11.4481454102109	11.91191600674	5.18057224564182
588	CCGTGGTTGGGGGTGGAGGGTGGGTATTCTAGATTTGGGG	1.78666666666667	3	0.847899365097848	47.4570540166706	64.6966666666667	3	5.72552472122279	8.84979863139182	5.17834897781786
589	TGCGGGTTTGGGGTTAGGGGTTGATGGGGTTGGAGGTTTC	0.88	1	NA	NA	31.8333333333333	3	14.8498361382654	46.6486999107814	5.17689089845202
590	GCAAAGGGAGTGTCTGGGTGGGTGGGGTGATAGATTCGGG	7.00333333333333	3	1.63096086198699	23.2883511944834	253.116666666667	3	35.8543223800609	14.1651369118565	5.1756169395673
591	GGACGGGTCGAGGTGTGGTTTGCTGAGGTGGGCCCTTAAT	1.95	3	0.685492523664555	35.1534627520284	70.43	3	17.6457246946675	25.0542733134567	5.17464405363973
592	GGGAGGGGAAGTGGATTGATTGCTGTAGGGGGTGGGAGGC	1.6	2	0.45254833995939	28.2842712474619	57.7733333333333	3	37.6708339877595	65.2045360969758	5.17425992566335
593	CGGAGTTGTCTGGGTGGGTGGGGTGGAAGCTTGGCTTGGG	2.88666666666667	3	1.39947609244793	48.4806960432309	103.92	3	14.7093473682553	14.1544913089447	5.16992500144231
594	TATGGGTGGGTTGGGTGAGGTGGTGGAGTGGGGTCGGTTG	0.88	1	NA	NA	31.6766666666667	3	5.68193922295314	17.9373015562027	5.16977319473508
595	TGGGAGGTATCGGGGGTGGGTGGGGTATGATGTCGGAGAG	1.845	2	0.106066017177982	5.74883561940282	66.3733333333333	3	30.1970202724264	45.4957115394131	5.16891100819948
596	AGAGTCACGGAGTGTGTGGGGTTTTTTGGGTTGGGTGGGA	0.88	1	NA	NA	31.6533333333333	3	16.7914750195846	53.0480466077862	5.16871010028345
597	CGGAGTGGCCGGGTGGGTGGGTTAGAAGTTGGAGTATGGG	1.4	2	0.735391052434009	52.527932316715	50.3266666666667	3	10.6852998710066	21.2318847615709	5.16782431334202
598	GGGTTTGGGGATCAGGGGTTGGGGTGGGGCTGGTGTTATG	1.77	1	NA	NA	63.6266666666667	3	18.7174633252835	29.4176393419167	5.16781027689107
599	ATGGGAAGTATTGTGGGTGGGTGGGGTATTGGTGCTAGTG	0.88	1	NA	NA	31.5766666666667	3	15.1535617375366	47.9897447615431	5.16521154978512
600	CGGAGTGTAGGGGTGGGTGGGAAGAAGAATGTTATCTGGG	3.05	2	0.692964645562817	22.720152313535	109.29	3	5.74028744924851	5.25234463285617	5.16320834801369
601	GCGTAGAAAAAGGGGTGGTCTAGTTTGGGGTTGGGGTTTG	3.31333333333333	3	0.669427616201583	20.2040528028647	118.72	3	22.5083073552855	18.9591537696138	5.16313583577967
602	ATAGGGGGTGGAGAATGTAGCGTATGGGGGGGTTGGGTGC	1.78666666666667	3	0.847899365097848	47.4570540166706	63.88	3	21.9174610755899	34.3103648647307	5.16002190767462
603	AGGGTTGGGGGTTGGTGAGGTTTGGTGGTTGGTTGTGGCG	3.65666666666667	3	2.40367080386091	65.7339326488853	130.54	3	14.8662167345966	11.3882463111664	5.157819014282
604	TAGTTTGGGGTTCAGGGGTTGGGGAGGGAATGCAGGTGGT	1.08	2	0.282842712474619	26.1891400439462	38.5066666666667	3	12.2037794692191	31.692640588346	5.15600502400255
605	AGGGGGGTGGGGGGACGTTAAGGATGTTGAGGATCAATGT	3.05	2	0.692964645562817	22.720152313535	108.596666666667	3	20.2942019634509	18.687684057323	5.15402676794614
606	AAAGGGGGTAGCGTAAGGTTTCGTATGGTGGGGTGGGTGA	2.56	2	1.81019335983756	70.7106781186548	91.1466666666667	3	58.8559464568648	64.5727908757294	5.15397418095498
607	CGGAGTGGCCGGGTGGGTGGGTTGGACTTTGAGGTTGGGG	19.45	3	3.54293663505291	18.2156125195522	692.136666666667	3	75.9128383959745	10.9678972451454	5.15321487472709
608	GGTTGGGGGTTGGCGGGAGGGTTTATTAGATTGGGGTGGG	10.1733333333333	3	7.8442484237391	77.1059805741065	360.91	3	18.7779951006491	5.20295782900143	5.14877475104234
609	TGCAGAGCGGAGTGTCGGGGTGGGTTGGGAGAGTTATGGG	1.08	2	0.282842712474619	26.1891400439462	38.3133333333333	3	3.28780068333428	8.58134857317107	5.14874333095078
610	CGGAGTGTCGGGGTGGGTTGATGGTCTATCGTCGGGTGGG	1.965	2	0.96873629022557	49.2995567544819	69.68	3	7.21199694952792	10.3501678380137	5.14814340634026
611	TGGGGTGGGATTGGTTGGGGGAGGAGGTTGGGTAATTGTG	1.08	2	0.282842712474619	26.1891400439462	38.2666666666667	3	8.72073582522331	22.7893793342073	5.14698501867842
612	CGGAGTGTCGGGGTAGTTGTGTATTGTGGGTTTGGGTGGG	0.88	1	NA	NA	31.1066666666667	3	11.6257143149715	37.3737065419144	5.14357647262575
613	CGGCGGCACGGAGTGTCGGGTGGGTGGGAAGATGTGTGGG	0.88	1	NA	NA	31.1066666666667	3	7.4807508535797	24.0487061302391	5.14357647262575
614	CATAGTTTGGGGATAGGGGTTGGGGTGGGAATGGCGTTTG	2.56	1	NA	NA	90.2966666666667	3	28.0030040055229	31.0122234178334	5.14045701575436
615	GAGTTTGGGGTAAGGGGTTGGGGAGGGACTGTTCGGTTCT	5.51	3	2.89252484864003	52.4959137684215	194.066666666667	3	43.6178476467298	22.4757030127429	5.13835620971781
616	TGTGGTGGTGCTATGTGTATGGGGTGGTGGTGGGTGTTGC	3.74	3	0.173205080756888	4.63115189189539	131.476666666667	3	23.8273841059679	18.1228994543782	5.13562470494967
617	TAGGGTGGGGGGGTGGTTGTAGATATGGTTACTGCGTGAT	0.88	1	NA	NA	30.87	3	10.8903764856868	35.2781875143725	5.13255814897783
618	GAGTTTGGGGTAAGGGGTTGGGTAGGGACTGTGCGGTTCT	1.77	1	NA	NA	62.0466666666667	3	11.8388611501839	19.0805756154248	5.13153244110485
619	GAGTTTGGGGTGAGGGGTTGGGGAGGGACTGGGAGTTTCT	1.4	2	0.735391052434009	52.527932316715	49.0233333333333	3	11.0781601962299	22.5977293728767	5.12996985106453
620	ATAAGTGTCGTTGGGTGAGGTGGCCTAGGGTTGGGTGTGG	1.28	1	NA	NA	44.78	3	20.6188578733159	46.0447920350957	5.1286388128526
621	ACAGAGTTTGGGGTAAGGGGTTGGGGAGGGACTGCTGATA	23.4366666666667	3	8.14191828338588	34.7400865455236	819.616666666667	3	150.733662243486	18.3907512345388	5.12811002255883
622	GGAACGGAGTGTCTGGGTTGGGTTTTGTTTTCGGGTGGGG	1.77	1	NA	NA	61.8166666666667	3	9.09693538139815	14.7159914500914	5.12617459658622
623	GAGTTTGGGGTAAGGGGTTGGGGAGGGACTGTGTGGTTCT	2	3	1.60598879199078	80.2994395995389	69.68	3	7.21199694952792	10.3501678380137	5.12267271882414
624	TAGGAGGTAGTTTGGGGGTGGGTGGGAATGGAGGGGAGTG	0.88	1	NA	NA	30.6566666666667	3	5.40501927224439	17.6308120221085	5.1225535057187
625	GGTTGGGGGAGGCGGGTGGGAAGAAAGTGGGGCGGGCGTA	82.9233333333333	3	10.4293448180283	12.5770930795855	2886.34333333333	3	456.893350502427	15.8294872694433	5.12132099904202
626	CGGAGTGTCGGGTGGGTGGGAAAGGAACTATTTAGTTGGG	1.28	1	NA	NA	44.45	3	1.35631854665488	3.05133531305934	5.11796770371713
627	CGGAGTGTCGTAGGGTGGGCAATATAGGTCTATGGGTGGG	1.92	1	NA	NA	66.53	3	5.46544600192885	8.21500977292777	5.11482681766098
628	CGGAGTGTCCGGGTGGGTTAACGTGTAATCTGGGGTGGGG	4.34666666666667	3	3.01922727420996	69.4607501735421	150.593333333333	3	29.0922813360062	19.3184390650358	5.11460463031347
629	GAGTTTGGGGTAAGGGGTTGGGGAGGGAATGCAGCGCTTA	1.77	1	NA	NA	61.2833333333333	3	35.1235452842297	57.3133727781828	5.1136735052865
630	CGGAGTGTACGGGGTTTTTGTTCTATTGGGTTGGGTGGGT	0.88	1	NA	NA	30.43	3	7.56623420203208	24.8643910681304	5.1118469998773
631	TGACAGGTGGCGGTTGGGGGTCCGGGTGGGAGGGTTTTCA	0.88	1	NA	NA	30.43	3	7.56623420203208	24.8643910681304	5.1118469998773
632	GAGTTTGGGATAAGGGGTTGGGGAGGGACTGTGCGGTTCT	31.7633333333333	3	9.56332752410652	30.1080728012588	1097.73333333333	3	632.820147935678	57.6478939574588	5.1110214993622
633	TTCGGGTGGGTAATGTTCGGGTGGGAGGAAGGACTGCGGT	0.88	1	NA	NA	30.3533333333333	3	5.12254168683216	16.8763727877185	5.10820762466075
634	CCGCGTGTGGTTGGGGGAGGTGGGTGGGAGAATGATGGGG	0.88	1	NA	NA	30.3333333333333	3	12.4222555654492	40.9524908751072	5.10725671061497
635	GAGTTTGGGGTAAGGGGTTGGGGAGGGACTGTGCGGTTCC	2.96666666666667	3	1.29866598220379	43.775257827094	102.256666666667	3	36.5185738129699	35.7126581604817	5.10720825776391
636	GCAGTCTAAGGGTAGGTTGGGACGGGGGTGGGTGGGTGTG	1.845	2	0.106066017177982	5.74883561940282	63.58	3	8.45581456750324	13.2994881527261	5.10688029507758
637	GGGTGGGGGAGGGCGCGGCCTTCCGAAAGAGGGGGCTAGG	6.37666666666667	3	2.32710836304056	36.4941196504009	219.536666666667	3	24.4760706269069	11.148967048894	5.10551563845224
638	CGTCAGGGAGTGTATGGGCGGGTGGGTATAATGTATTGGG	1.72	2	1.1879393923934	69.0662437438023	59.2133333333333	3	20.3078072015009	34.296004055676	5.10544160054386
639	TATGTATGGGGTGGGATGGTTGGGGGTATGGTTAGGTGGG	1.6	2	0.45254833995939	28.2842712474619	55.0633333333333	3	22.0739763824585	40.0883401824416	5.10494813784673
640	CATGGGTGGGATTTTGGGTGGGCAGATGTATGCTGGGTAG	2.21333333333333	3	1.50164354403212	67.8453408448245	76.07	3	17.8151705015697	23.4194432779936	5.10303495908554
641	TGGGGTGGGTTGGTTGGGGGTTTGGTAGGCGGGTGGAGTG	0.88	1	NA	NA	30.15	3	15.7551927947582	52.2560291700106	5.09851066815015
642	ATAGGGGGTGGAGGATGTATCGTATGGGGGGGTTGGGTGC	1.36	3	0.52459508194416	38.5731677900118	46.58	3	12.3051980886128	26.4173423971936	5.09803208296053
643	TGCGGGAAGGGAGTGTGTGGGTTTATCTGGGTGGGTGGGG	1.08	2	0.282842712474619	26.1891400439462	36.9766666666667	3	1.01253806512809	2.73831623130286	5.0975119585598
644	GCGGCACGGAGTGTCTCGGTTTAATGTGGGTGGGTGGGTA	1.845	2	0.106066017177982	5.74883561940282	63.1633333333333	3	20.8687813092507	33.0393920142236	5.09739458749102
645	CGGAGTGTCCGGGTAGTAGCTTGAGTTTGGGTGGGTGGGG	0.88	1	NA	NA	30.1266666666667	3	9.84004742535997	32.6622508033635	5.09739372231255
646	TAATATGGGGTGGGTTTGGTTGGGGGAGGTTTGGTGGGCA	0.88	1	NA	NA	30.1266666666667	3	9.84004742535997	32.6622508033635	5.09739372231255
647	CGGAGTGTCGGGGTGGGTGGGGTAGGTTTAGGAAATGGGT	0.88	1	NA	NA	30.0766666666667	3	14.176636883737	47.1350001675841	5.0949973510608
648	CGGAGTGGCCGGGTGGGAATTATTATTTGGATGGGTGGGT	3.84	1	NA	NA	131.136666666667	3	19.0219907826004	14.5054707170131	5.0938210077293
649	GGGTTCGGGGTAAGGTGGTTGGGGTGGGGCTGTTGCCAGG	0.88	1	NA	NA	30.0266666666667	3	5.99694366601299	19.9720592784624	5.09259699272178
650	TGGGGTGGGTGGGAAAGGGGGGGACTATTAGAGGTGGGGT	1.65666666666667	3	0.334713808100791	20.2040528028647	56.5066666666667	3	4.12519494488847	7.30036859052938	5.09206583080988
651	GCGGACGGAGTGTCGAGGGTGGGTGGGGTTTGAAATGGGA	2.29666666666667	3	1.35883528557855	59.1655421877452	78.2333333333333	3	4.74042543801011	6.05934227270146	5.09017004870624
652	TGCGAAAGGGAGTGTTTGGGTGTAATATCGGGTGGGTGGG	5.52666666666667	3	1.0104124570359	18.2824931912407	188.23	3	10.6811375798648	5.67451393500759	5.08994317115588
653	CGGAGTGTCTTGGGTGGGTGGGGTGTGATGTTTACGGGTG	1.77	1	NA	NA	60.2133333333333	3	4.59850337972403	7.63701845614044	5.08826171996885
654	GGGGGAGGGTGGCGGGTGTTTGTTGGTGGGAGGGCGTATA	1.525	2	0.346482322781408	22.720152313535	51.79	3	14.3187848646455	27.6477792327582	5.0857924106806
655	TGTGAAATTGGGGTGGGATGGTTGGGGGTGGTAGGTGGGC	1.78666666666667	3	0.847899365097848	47.4570540166706	60.65	3	8.24749658987501	13.5985104532152	5.08516524027126
656	TGGGGGTAGTGGTGGTTAGGAGTGGAGGCGGGGAGGGCGG	9.42666666666667	3	7.35968975795402	78.073087955665	319.466666666667	3	64.2168710957902	20.1012743413367	5.08277388286675
657	TAGTTTGGGGTGAGGGGCTGGGGAGGGAATGCTGGTGGTA	1.08	2	0.282842712474619	26.1891400439462	36.5766666666667	3	10.4362078042426	28.5324190401236	5.08182038676537
658	TAGGGAATAGAGGGAGGAAGGGGGGGTGGCGGGTTTGATG	1.92	1	NA	NA	64.9566666666667	3	16.478544636385	25.3685194792195	5.08029938464664
659	CGGGTGTGGTTTGCTAAGGTGGGCCCCGGTAATGATGCAT	82.71	3	15.0715394037902	18.2221489587597	2797.44666666667	3	125.340055981052	4.48051637497	5.07990504818185
660	GGGTGTCGAGGTTCGGTGGTTGGGGTGGTTTGGTGGTTGG	0.88	1	NA	NA	29.7366666666667	3	9.23980699654129	31.0721006497297	5.07859560349612
661	CGGAGTGTCCGGGTGGGTTACAATTGTTACTGGGTGGGGT	0.88	1	NA	NA	29.7233333333333	3	14.846239703485	49.9480981388975	5.07794858250046
662	ACGGGAGGTACGTGGGTGGGTGGGAGGTTGGTGAGGTTAT	1.6	2	0.45254833995939	28.2842712474619	53.98	3	3.26495022932969	6.04844429294126	5.07628116657949
663	TATAGTGTATACAGTTTGGGGTGAGGGGTTGGGGAGGGAG	2.24666666666667	3	1.16487481444717	51.8490273492807	75.7933333333333	3	15.6415642866477	20.6371241357829	5.07621296091018
664	GGTTGGGGGCGGCGGGTGGGAAGAAAGTGGGGCGGGCGTA	1.08	2	0.282842712474619	26.1891400439462	36.4233333333333	3	18.5525236378594	50.9358203656798	5.07575974115089
665	GAGGAAGGGAGTGTCTGGGTTGGGGTATAATTTGGGTGGG	1.77	1	NA	NA	59.68	3	5.74357902357058	9.62395948989709	5.07542627017224
666	TGAGGTGGTGGATGGGGGTCAGGGAGGGAGGGAGTATAGC	1.08	2	0.282842712474619	26.1891400439462	36.4066666666667	3	8.444935365847	23.1961235099258	5.07509943858964
667	CGACGGGTGGGTAAGATCGGGTGGGGTGTTGGGCTGTGTA	2.36	2	2.09303607231218	88.6879691657704	79.5333333333333	3	18.6929113124022	23.5032413818971	5.07470087249959
668	TCAGTAGTGGGGTGGGATGGTTGGGGGAGGCAGGTGGGTA	1.77	1	NA	NA	59.5666666666667	3	20.3489418234299	34.1616258927194	5.0726839631247
669	TGCAATACGGAGTGTTCGGGTGGGTGGGATAGTAGGTGGG	2.59	3	1.2810542533398	49.461554183004	86.99	3	35.3219662533104	40.6046284093694	5.06982556138969
670	TAGTTTGGGGTGAGGGGTTGGGGAGGGAATGCTTGTGGTA	0.88	1	NA	NA	29.5333333333333	3	11.6287760892251	39.375088338234	5.06869686408393
671	CAGTTTGGGGTTGGGGGTTGGGGTGGGAGTGTAGTCGGTA	1.28	1	NA	NA	42.9333333333333	3	5.27463110874432	12.2856314644666	5.06788247228082
672	CGAGGGCTCATGAGTTGGGTGTATTGGGGGGGTTAGGGGA	1.77	1	NA	NA	59.3166666666667	3	28.3305494710804	47.761533247115	5.06661626159299
673	TGACGGGAGTGGTGGGTGGGTGAGAGAATTAGGTGCGTGA	0.88	1	NA	NA	29.47	3	15.128578915417	51.3355239749474	5.0655997264867
674	TATCAGATGGGGTGGGTAGGTTGGGGGAGGTTGGAGGGCC	0.88	1	NA	NA	29.46	3	10.8781064528713	36.9250049316744	5.06511009639855
675	TGGGCGGGGGGGTTGGGAGCTGTGAATGGTTTGGTGTGGT	1.78666666666667	3	0.847899365097848	47.4570540166706	59.7733333333333	3	11.6681846631485	19.520719378455	5.06415959359292
676	TCGTGGGTTGGGTAGAGTTGGGGTGGGGGAGGGTGGTAGG	4.59333333333333	3	1.57179303132866	34.2190064875615	153.65	3	8.29158609676098	5.39641138741359	5.06396247449719
677	ATAGTGGGGTGGGACGGTTGGGGGAGGTAGGAGGGCTAGG	1.4	2	0.735391052434009	52.527932316715	46.8	3	11.0766014643482	23.6679518468978	5.0630097975258
678	TGGGTGGGTGTGGTGGGTGGATGGTATCTGCGGTTTTTGT	1.77	1	NA	NA	59.12	3	17.4625971722422	29.5375459611674	5.06182500406315
679	ACGTGGTTGGGGGTTGGAGGGTGGGAAGAGAGAAATGGGG	1.4	2	0.735391052434009	52.527932316715	46.72	3	11.0351665143758	23.6197913407015	5.06054154193505
680	GGCGGTTTGGGGTGGGATGGTTGGGGGCGGTTGGTATGGG	1.4	2	0.735391052434009	52.527932316715	46.7033333333333	3	15.3812624102618	32.9339713302302	5.06002679006857
681	CGTTGGGGTGGGATGGTTGGGGGTTCGGAAGGTGGGTGCG	2.65	1	NA	NA	88.27	3	17.0608880190921	19.3280707138236	5.05785893293526
682	TCAACAGTTTGGGGTGAGGGGTTGGGGAGGGAGTTATATG	2.88	2	1.35764501987817	47.1404520791032	95.91	3	23.0747394351486	24.0587419822214	5.05754052805936
683	TGGGGTGGGTGGGCAGGGGGGGAGGTCTCAAGGAGGTGTG	5.41	2	1.40007142674936	25.8793239694892	180.113333333333	3	29.3598455945077	16.3007618876121	5.05713257997553
684	CCGAGGGGATGTTAGGGGGGGGAGAGATAGGTGCTCCGGT	0.88	1	NA	NA	29.2933333333333	3	12.683869020663	43.2995073531962	5.05692503506482
685	TCCGTTTGGGGTATGGGGTTGGGGAGGGAGATGTTGTGTG	1.4	2	0.735391052434009	52.527932316715	46.5833333333333	3	11.0803309216527	23.786041334496	5.05631514495179
686	AAGGGGGGTGGTTGGTATTGTTTCGTATGGAGGCGGGGGC	1.92	1	NA	NA	63.8766666666667	3	19.0780012929377	29.8669330891891	5.05611081320631
687	GGGCGGGTGGGTTGGTAGTGGTTGGAGTAGGGGGGTGGAC	3.17	2	1.76776695296637	55.7655190210211	105.426666666667	3	12.3824243722033	11.7450591616953	5.0556131784516
688	CGGAGTGGACGGGGTGGGTATTTTAACATATGGGTGGGGT	1.4	2	0.735391052434009	52.527932316715	46.5566666666667	3	9.759351071323	20.9623063034073	5.05548903653847
689	ATGGGTCCGGAGTGTATGGGTTAGTTCTTGGGTGGGTGGG	1.92	1	NA	NA	63.83	3	16.8442185927398	26.3891878313329	5.05505643173463
690	ATAGGGGGTGGAGCATGTATCGTATGGGGGGGTTGGGTGC	1.28	1	NA	NA	42.5433333333333	3	4.81265346075669	11.312356328661	5.05471735968773
691	ATGGGTGGGAGGTTAGGGTGGGCGTATGTTACCTGCGTAA	2.65	1	NA	NA	88.0533333333333	3	6.19616279106136	7.0368293356996	5.05431335474154
692	GGCGGACGGAGTGTCGGGGGTAGTTAGGGTGGGTTGGGTG	0.88	1	NA	NA	29.0566666666667	3	4.43242973247555	15.2544329441627	5.04522187486965
693	CGGAGTGTCGGGGTGGGTGGGGGAATGGCTGTTGCATGGG	1.28	1	NA	NA	42.2533333333333	3	13.934971594278	32.9795793490327	5.04484944366108
694	CGGAGGTGTCCTGGGGTGGGTAGTAATGAAAGGGGTTGGG	0.88	1	NA	NA	28.9766666666667	3	9.35088409367442	32.2703925929176	5.04124430991687
695	CGGGTGTGGTTTGCTGAGGTGGGCCCCGGTAATGATGCAT	5.52666666666667	3	1.0104124570359	18.2824931912407	181.873333333333	3	29.0238959020551	15.9583020611718	5.04038061616209
696	TAGTTTGGGGCTCAGGGGTTGGGGAGGGAATGCAGGCGGT	0.88	1	NA	NA	28.9233333333333	3	8.16154601367494	28.2178610591504	5.03858649446693
697	GGAACGGAGTGTTTGGGGTTAGTATTTGGGTTGGGTGGGG	1.92	1	NA	NA	63.02	3	11.1584004229997	17.706125710885	5.03663153829638
698	TGGGGTGGGAGGTTGGGGGAGGCCGAAGGTGAAGGAGGGT	10.12	3	2.92603827726159	28.9134217120711	331.936666666667	3	27.5295447353082	8.29361366183554	5.03562680726437
699	CGGAGTGGCCTCGGGTGGGTGGGGAGACGTTTGTTGGGTT	3.64	2	3.90322943214974	107.231577806312	119.35	3	43.1251469562714	36.133344747609	5.03511630577044
700	GGATGGGGGTGGCGGGTGGGTAGAATGGGGAGGTGCGGCT	2.08333333333333	3	0.419563264995082	20.1390367197639	68.03	3	7.7889216198393	11.4492453621039	5.02920549494364
701	TCGGCGGAACGGAGTGGCTGGGTGGGTGGGATTTGTTGGG	4.13333333333333	3	3.4094769882393	82.4873464896605	134.943333333333	3	20.5689677264887	15.2426705479994	5.02890417944459
702	TATGGGGTGGGTTGGTTGGGGGTAATCGTTGGTGGTGGGA	8.56666666666667	3	6.40618711351248	74.7803943211573	279.41	3	4.6165354975349	1.65224419223897	5.02750589148305
703	GGAACGGAGTGTTCGGGTGGGTGGGAAATTTGTTGTGGGG	0.88	1	NA	NA	28.6666666666667	3	6.25317785876376	21.8134111352224	5.02572682511837
704	GGGTTTGGGGTTTAGGTGGTTGGGGTGGGGCTGTCGAGAG	3.06666666666667	3	2.47913963570698	80.8415098600102	99.8866666666667	3	24.8621124069	24.890321437863	5.0255488477151
705	GGGGAGGGGAGTGTCTTGGGTGGGTTTTGTTGGGTGGGAG	0.88	1	NA	NA	28.6066666666667	3	9.14421310629479	31.9653219749293	5.02270406638993
706	ATATGGGGTGGGATGGTTGGGGGAGGTGGTAGGGATGTTA	1.92	1	NA	NA	62.2433333333333	3	8.16059025642957	13.1107860382845	5.01874110735467
707	TGGGAGGGGTTGGTTGGTGTGGTTTGGTGGGCGGGAGCTG	0.88	1	NA	NA	28.4866666666667	3	16.8017389972983	58.9810636460271	5.01663948232266
708	CGGAGTGGACGGGTAGTATTATATAGTGGGTGGGTGGGGT	2.56	2	1.81019335983756	70.7106781186548	82.68	3	6.58079782397241	7.95935876145671	5.01332267342545
709	GGGAGGGGTGGTGGATTTTCTTCAGGGGATGGGGGAAGCG	2.54	3	1.65927695096388	65.3258642111765	81.9733333333333	3	15.807834555477	19.2841182768506	5.01225426219745
710	TAGTGGTGGTGGTTGGGGGTATGGGAGGGAGGGAGTTTTG	1.77	1	NA	NA	57.0833333333333	3	27.6672104364234	48.4681058740263	5.01124831681846
711	CGGTTAGTGTCTTAGGGTGGGTGATCGGTTATGGGTGGGT	5.90333333333333	3	1.93598381535935	32.7947568948506	190.306666666667	3	25.5080817258635	13.4036721743135	5.01065248532229
712	GCAGGTGGTGGTTGGGGGTCAGGGAGGGTGGGTATGTTGG	1.36	3	0.52459508194416	38.5731677900118	43.7933333333333	3	6.8897919658966	15.7325132422666	5.00903270823878
713	GCAGTCCGGAGTGTGTGGGTTGGGTGGGGTGATTATCGGG	2.36	2	2.09303607231218	88.6879691657704	75.9133333333333	3	7.45805828170666	9.82443788755598	5.00749453654692
714	GCAGTCAGGGAGTGTCGGGTTGTGATTTGGGTGGGTCGGG	4.97	3	1.00414142430237	20.2040528028647	159.676666666667	3	41.4797569102488	25.9773439514741	5.00576384708119
715	GGCGGCAGGGAGTGTTCGGGTAGTAAAGGGGTGGGTGGGG	2.24	2	0.452548339959391	20.2030508910442	71.94	3	29.0930868076937	40.4407656487263	5.00522352207778
716	CAGTTTGGGGTTAGGGGTTGGGGTGTGAGTGTAGTCGGTA	1.72	2	1.1879393923934	69.0662437438023	55.2233333333333	3	37.6942970929733	68.2579171116797	5.00479750296981
717	GTGGGGGTTACGTGCTAGTTGAGGGTGGGCGGGGGACGGC	50.35	3	26.9360204930127	53.4975580794691	1615.22333333333	3	188.782404194176	11.6876966979288	5.00359806848438
718	CGGAGTGTCTAGGGTGGGTGTTATCTTATGGGGTGGGTAT	0.88	1	NA	NA	28.2166666666667	3	6.82238472481092	24.1785637028148	5.00290023342455
719	TGGGGTGGGCGGGAAAGGGGGTAGCTTGTAAGGTGGGTTG	10.1133333333333	3	8.10077362560721	80.0999369704075	324.266666666667	3	27.013969225816	8.33078820697451	5.00285023808391
720	AACGCGTGGAGGGTGTAGGTGGGGTTGGCCTGTTACGAGG	5.98666666666667	3	0.999466524368542	16.6948751286505	191.723333333333	3	14.6832432838707	7.65855831347463	5.00112917374974
